# Supplementary material for: Aqua­carbon­yl(ferrocenyldi­thio­phos­phon­ato-κ2 S,S′)bis­(tri­phenyl­phosphane-κP)ruthenium(II) dichloromethane mono­solvate
Source: Acta Crystallogr Sect E Struct Rep Online. 2013 May 31;69(Pt 6):m343. doi: 10.1107/S1600536813014311 (PMC3684901; doi:10.1107/S1600536813014311)
Supplement: Supplementary file 1 [file e-69-0m343-sup1.cif]

##############################################################################
#                                                                            #
# This CIF contains the data in a paper accepted for publication in          #
# Acta Crystallographica Section E. It conforms to the requirements of       #
# Notes for Authors for Acta Crystallographica Section E, and has been       #
# peer reviewed under the auspices of the IUCr Commission on Journals.       #
#                                                                            #
# Full details of the Crystallographic Information File format               #
# are given in the paper "The Crystallographic Information File (CIF):       #
# a New Standard Archive File for Crystallography" by S. R. Hall, F. H.      #
# Allen and I. D. Brown [Acta Cryst. (1991), A47, 655-685].                  #
#                                                                            #
# The current version of the core CIF dictionary is obtainable from          #
# ftp://ftp.iucr.org/pub/cif_core.dic.                                       #
#                                                                            #
# Software is freely available for graphical display of the structure(s)     #
# in this CIF. For information consult the CIF software page                 #
# http://www.iucr.org/resources/cif/software.                                #
#                                                                            #
# This file may be used for bona fide research purposes within the           #
# scientific community so long as proper attribution is given to the journal # 
# article from which it was obtained.                                        #
#                                                                            #
##############################################################################
data_I
_audit_creation_method     SHELXL-97
_chemical_name_systematic
;\
Aquacarbonyl(ferrocenyldithiophosphonato-\k^2^<i>S</i>,<i>S</i>')\
bis(triphenylphosphane-\k<i>P</i>)ruthenium(II) dichloromethane monosolvate
;
_chemical_name_common     ?
_chemical_formula_moiety     'C47 H41 Fe O3 P3 Ru S2, C H2 Cl2'
_chemical_formula_sum     'C48 H43 Cl2 Fe O3 P3 Ru S2'
_chemical_formula_iupac
            '[Fe Ru (C5 H5) (C5 H4 O P S2) (C O) (C18 H15 P)2 (H2 O)], C H2 Cl2'
_chemical_formula_weight     1052.67
_chemical_melting_point     ?
_symmetry_cell_setting     triclinic
_symmetry_space_group_name_H-M     'P -1'
_symmetry_space_group_name_Hall     '-P 1'
loop_
    _symmetry_equiv_pos_as_xyz
    'x, y, z'
    '-x, -y, -z'
_cell_length_a     12.1493(9)
_cell_length_b     14.2208(11)
_cell_length_c     14.7100(11)
_cell_angle_alpha     101.8110(10)
_cell_angle_beta     98.2780(10)
_cell_angle_gamma     109.7590(10)
_cell_volume     2277.7(3)
_cell_formula_units_Z     2
_cell_measurement_reflns_used     6761
_cell_measurement_theta_min     2.42
_cell_measurement_theta_max     25.66
_cell_measurement_temperature     296(2)
_exptl_crystal_description     'block'
_exptl_crystal_colour     'yellow'
_exptl_crystal_size_max     0.24
_exptl_crystal_size_mid     0.15
_exptl_crystal_size_min     0.08
_exptl_crystal_density_diffrn     1.535
_exptl_crystal_density_meas     ?
_exptl_crystal_density_method     'not measured'
_exptl_crystal_F_000     1072
_exptl_absorpt_coefficient_mu     1.006
_exptl_absorpt_correction_type     multi-scan
_exptl_absorpt_process_details     '(SADABS; Sheldrick, 1997)'
_exptl_absorpt_correction_T_min     0.7943
_exptl_absorpt_correction_T_max     0.9239
_exptl_special_details
;
;
_diffrn_ambient_temperature     296(2)
_diffrn_radiation_type     MoK\a
_diffrn_radiation_wavelength     0.71073
_diffrn_radiation_source     'fine-focus sealed tube'
_diffrn_radiation_monochromator     graphite
_diffrn_measurement_device_type     'Bruker SMART APEXII CCD area-detector'
_diffrn_measurement_method     'phi and omega scans'
_diffrn_detector_area_resol_mean     ?
_diffrn_reflns_number     32262
_diffrn_reflns_av_R_equivalents     0.0388
_diffrn_reflns_av_sigmaI/netI     0.0447
_diffrn_reflns_theta_min     2.42
_diffrn_reflns_theta_max     27.64
_diffrn_reflns_theta_full     27.64
_diffrn_measured_fraction_theta_max     0.994
_diffrn_measured_fraction_theta_full     0.994
_diffrn_reflns_limit_h_min     -15
_diffrn_reflns_limit_h_max     15
_diffrn_reflns_limit_k_min     -18
_diffrn_reflns_limit_k_max     18
_diffrn_reflns_limit_l_min     -19
_diffrn_reflns_limit_l_max     19
_diffrn_standards_number     ?
_diffrn_standards_interval_count     ?
_diffrn_standards_interval_time     ?
_diffrn_standards_decay_%     ?
_refine_special_details
;
Refinement of <i>F</i>^2^ against ALL reflections. The weighted <i>R</i>-factor
<i>wR</i> and goodness of fit <i>S</i> are based on <i>F</i>^2^, conventional
<i>R</i>-factors <i>R</i> are based on <i>F</i>, with <i>F</i> set to zero for
negative <i>F</i>^2^. The threshold expression of <i>F</i>^2^ >
\s(<i>F</i>^2^) is used only for calculating <i>R</i>-factors(gt) <i>etc</i>.
and is not relevant to the choice of reflections for refinement.
<i>R</i>-factors based on <i>F</i>^2^ are statistically about twice as large
as those based on <i>F</i>, and <i>R</i>- factors based on ALL data will be
even larger.
;
_reflns_number_total     10536
_reflns_number_gt     8221
_reflns_threshold_expression     I>2sigma(I)
_refine_ls_structure_factor_coef     Fsqd
_refine_ls_matrix_type     full
_refine_ls_R_factor_all     0.0711
_refine_ls_R_factor_gt     0.0543
_refine_ls_wR_factor_gt     0.1403
_refine_ls_wR_factor_ref     0.1543
_refine_ls_goodness_of_fit_ref     1.050
_refine_ls_restrained_S_all     1.050
_refine_ls_number_reflns     10536
_refine_ls_number_parameters     549
_refine_ls_number_restraints     2
_refine_ls_hydrogen_treatment     mixed
_refine_ls_weighting_scheme     calc
_refine_ls_weighting_details
         'calc w=1/[\s^2^(Fo^2^)+(0.0853P)^2^+2.0442P] where P=(Fo^2^+2Fc^2^)/3'
_atom_sites_solution_hydrogens     geom
_atom_sites_solution_primary     direct
_atom_sites_solution_secondary     difmap
_refine_ls_shift/su_max     0.001
_refine_ls_shift/su_mean     0.000
_refine_diff_density_max     3.982
_refine_diff_density_min     -0.671
_refine_ls_extinction_method     none
_refine_ls_extinction_coef     ?
loop_
    _atom_type_symbol
    _atom_type_description
    _atom_type_scat_dispersion_real
    _atom_type_scat_dispersion_imag
    _atom_type_scat_source
    'C' 'C' 0.0033 0.0016
                         'International Tables Vol C Tables 4.2.6.8 and 6.1.1.4'
    'H' 'H' 0.0000 0.0000
                         'International Tables Vol C Tables 4.2.6.8 and 6.1.1.4'
    'O' 'O' 0.0106 0.0060
                         'International Tables Vol C Tables 4.2.6.8 and 6.1.1.4'
    'P' 'P' 0.1023 0.0942
                         'International Tables Vol C Tables 4.2.6.8 and 6.1.1.4'
    'S' 'S' 0.1246 0.1234
                         'International Tables Vol C Tables 4.2.6.8 and 6.1.1.4'
    'Fe' 'Fe' 0.3463 0.8444
                         'International Tables Vol C Tables 4.2.6.8 and 6.1.1.4'
    'Ru' 'Ru' -1.2594 0.8363
                         'International Tables Vol C Tables 4.2.6.8 and 6.1.1.4'
    'Cl' 'Cl' 0.1484 0.1585
                         'International Tables Vol C Tables 4.2.6.8 and 6.1.1.4'
_computing_data_collection     'APEX2 (Bruker, 2005)'
_computing_cell_refinement     'SAINT (Bruker, 2005)'
_computing_data_reduction     'SAINT (Bruker, 2005)'
_computing_structure_solution     'SHELXS97 (Sheldrick, 2008)'
_computing_structure_refinement     'SHELXL97 (Sheldrick, 2008)'
_computing_molecular_graphics     'SHELXTL (Sheldrick, 2008)'
_computing_publication_material     'SHELXTL (Sheldrick, 2008)'
loop_
    _atom_site_type_symbol
    _atom_site_label
    _atom_site_fract_x
    _atom_site_fract_y
    _atom_site_fract_z
    _atom_site_U_iso_or_equiv
    _atom_site_adp_type
    _atom_site_calc_flag
    _atom_site_refinement_flags
    _atom_site_occupancy
    _atom_site_symmetry_multiplicity
    _atom_site_disorder_assembly
    _atom_site_disorder_group
    Ru Ru1 0.57682(3) 0.84933(2) 0.60821(2) 0.02666(10) Uani d . 1 1 . .
    Fe Fe1 0.34922(7) 0.55279(5) 0.22580(5) 0.04881(18) Uani d . 1 1 . .
    O O3 0.5232(3) 0.9764(2) 0.5934(2) 0.0406(7) Uani d D 1 1 . .
    H H1S 0.541(4) 1.0333(16) 0.632(2) 0.029(11) Uiso d D 1 1 . .
    H H2S 0.460(3) 0.962(5) 0.555(4) 0.09(2) Uiso d D 1 1 . .
    S S1 0.40195(9) 0.74574(8) 0.47898(7) 0.0361(2) Uani d . 1 1 . .
    S S2 0.66350(9) 0.87473(8) 0.47088(7) 0.0378(2) Uani d . 1 1 . .
    P P1 0.49822(9) 0.78762(7) 0.38051(7) 0.0305(2) Uani d . 1 1 . .
    P P2 0.44859(9) 0.80208(7) 0.71339(7) 0.0299(2) Uani d . 1 1 . .
    P P3 0.76866(9) 0.97232(8) 0.70618(7) 0.0306(2) Uani d . 1 1 . .
    O O1 0.4530(3) 0.8442(2) 0.3179(2) 0.0418(7) Uani d . 1 1 . .
    O O2 0.6390(3) 0.6647(2) 0.6043(3) 0.0588(9) Uani d . 1 1 . .
    C C1 0.5005(4) 0.6752(3) 0.3034(3) 0.0354(8) Uani d . 1 1 . .
    C C2 0.5009(5) 0.5821(4) 0.3236(3) 0.0514(12) Uani d . 1 1 . .
    H H2 0.5042 0.5688 0.3831 0.062 Uiso calc R 1 1 . .
    C C3 0.4953(5) 0.5126(4) 0.2371(4) 0.0593(13) Uani d . 1 1 . .
    H H3 0.4951 0.4461 0.2304 0.071 Uiso calc R 1 1 . .
    C C4 0.4899(5) 0.5611(4) 0.1627(4) 0.0629(14) Uani d . 1 1 . .
    H H4 0.4848 0.5321 0.0988 0.075 Uiso calc R 1 1 . .
    C C5 0.4937(5) 0.6615(3) 0.2028(3) 0.0495(11) Uani d . 1 1 . .
    H H5 0.4920 0.7104 0.1698 0.059 Uiso calc R 1 1 . .
    C C6 0.2098(7) 0.5002(9) 0.2869(7) 0.109(3) Uani d . 1 1 . .
    H H6 0.2179 0.4986 0.3503 0.131 Uiso calc R 1 1 . .
    C C7 0.2044(7) 0.4244(6) 0.2133(8) 0.107(3) Uani d . 1 1 . .
    H H7 0.2062 0.3607 0.2183 0.128 Uiso calc R 1 1 . .
    C C8 0.1960(6) 0.4522(6) 0.1304(6) 0.093(2) Uani d . 1 1 . .
    H H8 0.1915 0.4117 0.0706 0.111 Uiso calc R 1 1 . .
    C C9 0.1952(7) 0.5517(8) 0.1503(8) 0.114(3) Uani d . 1 1 . .
    H H9 0.1916 0.5910 0.1074 0.136 Uiso calc R 1 1 . .
    C C10 0.2012(6) 0.5817(7) 0.2517(8) 0.112(3) Uani d . 1 1 . .
    H H10 0.1995 0.6435 0.2865 0.135 Uiso calc R 1 1 . .
    C C11 0.3794(3) 0.8935(3) 0.7572(3) 0.0352(8) Uani d . 1 1 . .
    C C12 0.3908(4) 0.9360(3) 0.8534(3) 0.0473(10) Uani d . 1 1 . .
    H H12 0.4339 0.9171 0.8991 0.057 Uiso calc R 1 1 . .
    C C13 0.3380(5) 1.0067(4) 0.8819(4) 0.0642(14) Uani d . 1 1 . .
    H H13 0.3455 1.0344 0.9466 0.077 Uiso calc R 1 1 . .
    C C14 0.2758(5) 1.0353(4) 0.8160(5) 0.0689(17) Uani d . 1 1 . .
    H H14 0.2415 1.0832 0.8356 0.083 Uiso calc R 1 1 . .
    C C15 0.2630(5) 0.9939(4) 0.7202(5) 0.0608(14) Uani d . 1 1 . .
    H H15 0.2199 1.0137 0.6753 0.073 Uiso calc R 1 1 . .
    C C16 0.3142(4) 0.9226(4) 0.6904(4) 0.0479(11) Uani d . 1 1 . .
    H H16 0.3048 0.8942 0.6255 0.058 Uiso calc R 1 1 . .
    C C20 0.6172(3) 0.7368(3) 0.6083(3) 0.0349(8) Uani d . 1 1 . .
    C C21 0.3166(4) 0.6803(3) 0.6583(3) 0.0378(9) Uani d . 1 1 . .
    C C22 0.3325(4) 0.5913(3) 0.6148(3) 0.0485(11) Uani d . 1 1 . .
    H H22 0.4094 0.5950 0.6103 0.058 Uiso calc R 1 1 . .
    C C23 0.2363(5) 0.4970(4) 0.5777(4) 0.0632(14) Uani d . 1 1 . .
    H H23 0.2485 0.4380 0.5483 0.076 Uiso calc R 1 1 . .
    C C24 0.1235(5) 0.4914(4) 0.5847(5) 0.0755(18) Uani d . 1 1 . .
    H H24 0.0585 0.4284 0.5593 0.091 Uiso calc R 1 1 . .
    C C25 0.1053(5) 0.5774(5) 0.6287(5) 0.0790(19) Uani d . 1 1 . .
    H H25 0.0285 0.5722 0.6349 0.095 Uiso calc R 1 1 . .
    C C26 0.2008(4) 0.6723(4) 0.6642(4) 0.0592(13) Uani d . 1 1 . .
    H H26 0.1874 0.7311 0.6922 0.071 Uiso calc R 1 1 . .
    C C31 0.5046(4) 0.7699(3) 0.8209(3) 0.0344(8) Uani d . 1 1 . .
    C C32 0.4262(4) 0.7171(3) 0.8702(3) 0.0430(10) Uani d . 1 1 . .
    H H32 0.3440 0.6993 0.8496 0.052 Uiso calc R 1 1 . .
    C C33 0.4688(5) 0.6907(4) 0.9492(3) 0.0532(12) Uani d . 1 1 . .
    H H33 0.4154 0.6559 0.9818 0.064 Uiso calc R 1 1 . .
    C C34 0.5900(5) 0.7156(4) 0.9800(3) 0.0547(12) Uani d . 1 1 . .
    H H34 0.6187 0.6975 1.0332 0.066 Uiso calc R 1 1 . .
    C C35 0.6690(5) 0.7675(4) 0.9317(3) 0.0531(12) Uani d . 1 1 . .
    H H35 0.7511 0.7843 0.9522 0.064 Uiso calc R 1 1 . .
    C C36 0.6264(4) 0.7946(3) 0.8530(3) 0.0420(9) Uani d . 1 1 . .
    H H36 0.6803 0.8300 0.8210 0.050 Uiso calc R 1 1 . .
    C C41 0.8587(3) 1.0592(3) 0.6437(3) 0.0332(8) Uani d . 1 1 . .
    C C42 0.8153(4) 1.1299(3) 0.6144(3) 0.0447(10) Uani d . 1 1 . .
    H H42 0.7427 1.1315 0.6262 0.054 Uiso calc R 1 1 . .
    C C43 0.8791(4) 1.1975(3) 0.5681(4) 0.0500(11) Uani d . 1 1 . .
    H H43 0.8490 1.2441 0.5485 0.060 Uiso calc R 1 1 . .
    C C44 0.9874(5) 1.1962(4) 0.5508(4) 0.0587(13) Uani d . 1 1 . .
    H H44 1.0303 1.2416 0.5194 0.070 Uiso calc R 1 1 . .
    C C45 1.0315(5) 1.1275(4) 0.5800(5) 0.0682(16) Uani d . 1 1 . .
    H H45 1.1048 1.1270 0.5691 0.082 Uiso calc R 1 1 . .
    C C46 0.9668(5) 1.0587(4) 0.6261(4) 0.0563(13) Uani d . 1 1 . .
    H H46 0.9969 1.0120 0.6452 0.068 Uiso calc R 1 1 . .
    C C51 0.8706(3) 0.9121(3) 0.7488(3) 0.0367(9) Uani d . 1 1 . .
    C C52 0.8946(4) 0.8419(3) 0.6820(3) 0.0413(9) Uani d . 1 1 . .
    H H52 0.8600 0.8274 0.6175 0.050 Uiso calc R 1 1 . .
    C C53 0.9693(4) 0.7934(4) 0.7102(4) 0.0519(12) Uani d . 1 1 . .
    H H53 0.9858 0.7475 0.6646 0.062 Uiso calc R 1 1 . .
    C C54 1.0187(5) 0.8123(4) 0.8038(4) 0.0593(13) Uani d . 1 1 . .
    H H54 1.0689 0.7793 0.8223 0.071 Uiso calc R 1 1 . .
    C C55 0.9948(5) 0.8805(4) 0.8720(4) 0.0607(14) Uani d . 1 1 . .
    H H55 1.0275 0.8923 0.9364 0.073 Uiso calc R 1 1 . .
    C C56 0.9218(4) 0.9312(4) 0.8444(3) 0.0490(11) Uani d . 1 1 . .
    H H56 0.9072 0.9782 0.8902 0.059 Uiso calc R 1 1 . .
    C C61 0.7790(4) 1.0714(3) 0.8121(3) 0.0356(8) Uani d . 1 1 . .
    C C62 0.6762(4) 1.0715(3) 0.8422(3) 0.0453(10) Uani d . 1 1 . .
    H H62 0.6019 1.0203 0.8094 0.054 Uiso calc R 1 1 . .
    C C63 0.6843(5) 1.1488(4) 0.9222(4) 0.0610(14) Uani d . 1 1 . .
    H H63 0.6154 1.1477 0.9432 0.073 Uiso calc R 1 1 . .
    C C64 0.7919(5) 1.2250(4) 0.9693(4) 0.0605(14) Uani d . 1 1 . .
    H H64 0.7963 1.2762 1.0219 0.073 Uiso calc R 1 1 . .
    C C65 0.8950(5) 1.2269(4) 0.9395(4) 0.0604(13) Uani d . 1 1 . .
    H H65 0.9688 1.2789 0.9725 0.072 Uiso calc R 1 1 . .
    C C66 0.8888(4) 1.1513(4) 0.8603(3) 0.0508(11) Uani d . 1 1 . .
    H H66 0.9581 1.1540 0.8392 0.061 Uiso calc R 1 1 . .
    C C1S 0.8456(18) 0.6112(13) 0.2091(9) 0.264(11) Uani d . 1 1 . .
    H H1S1 0.7820 0.5791 0.2390 0.317 Uiso calc R 1 1 . .
    H H1S2 0.9174 0.6505 0.2597 0.317 Uiso calc R 1 1 . .
    Cl Cl1S 0.8099(3) 0.6917(4) 0.1639(4) 0.2144(19) Uani d . 1 1 . .
    Cl Cl2S 0.8735(4) 0.5084(4) 0.1346(4) 0.2133(17) Uani d . 1 1 . .
loop_
    _atom_site_aniso_label
    _atom_site_aniso_U_11
    _atom_site_aniso_U_22
    _atom_site_aniso_U_33
    _atom_site_aniso_U_12
    _atom_site_aniso_U_13
    _atom_site_aniso_U_23
    Ru1 0.02830(16) 0.02926(16) 0.02479(16) 0.01314(12) 0.00753(12) 0.00756(11)
    Fe1 0.0577(4) 0.0377(3) 0.0416(4) 0.0124(3) 0.0055(3) 0.0049(3)
    O3 0.0535(19) 0.0318(15) 0.0399(17) 0.0233(14) 0.0068(15) 0.0077(13)
    S1 0.0323(5) 0.0421(5) 0.0291(5) 0.0102(4) 0.0071(4) 0.0061(4)
    S2 0.0344(5) 0.0441(5) 0.0301(5) 0.0086(4) 0.0113(4) 0.0077(4)
    P1 0.0372(5) 0.0279(4) 0.0271(5) 0.0140(4) 0.0073(4) 0.0060(4)
    P2 0.0315(5) 0.0345(5) 0.0289(5) 0.0156(4) 0.0109(4) 0.0116(4)
    P3 0.0287(5) 0.0366(5) 0.0280(5) 0.0145(4) 0.0065(4) 0.0087(4)
    O1 0.0580(19) 0.0330(14) 0.0340(15) 0.0203(13) 0.0051(13) 0.0071(12)
    O2 0.055(2) 0.0425(17) 0.087(3) 0.0301(16) 0.0137(19) 0.0167(17)
    C1 0.040(2) 0.0319(19) 0.033(2) 0.0151(16) 0.0078(17) 0.0031(15)
    C2 0.072(3) 0.048(2) 0.046(3) 0.037(2) 0.012(2) 0.015(2)
    C3 0.083(4) 0.042(2) 0.058(3) 0.035(3) 0.018(3) 0.004(2)
    C4 0.087(4) 0.048(3) 0.048(3) 0.024(3) 0.029(3) -0.002(2)
    C5 0.067(3) 0.041(2) 0.039(2) 0.018(2) 0.021(2) 0.0084(19)
    C6 0.061(4) 0.141(8) 0.102(7) 0.005(5) 0.030(4) 0.033(6)
    C7 0.084(5) 0.066(4) 0.134(8) -0.008(4) 0.017(5) 0.021(5)
    C8 0.077(5) 0.082(5) 0.078(5) 0.016(4) -0.013(4) -0.019(4)
    C9 0.073(5) 0.122(7) 0.142(8) 0.034(5) -0.019(5) 0.065(6)
    C10 0.044(3) 0.105(6) 0.143(8) 0.024(4) 0.002(4) -0.038(6)
    C11 0.0313(19) 0.0363(19) 0.043(2) 0.0152(16) 0.0177(17) 0.0122(17)
    C12 0.049(3) 0.049(2) 0.046(3) 0.023(2) 0.016(2) 0.006(2)
    C13 0.067(3) 0.055(3) 0.073(4) 0.032(3) 0.027(3) 0.001(3)
    C14 0.065(3) 0.047(3) 0.114(5) 0.037(3) 0.042(4) 0.021(3)
    C15 0.054(3) 0.067(3) 0.092(4) 0.040(3) 0.034(3) 0.046(3)
    C16 0.046(3) 0.055(3) 0.057(3) 0.027(2) 0.022(2) 0.027(2)
    C20 0.0305(19) 0.0347(19) 0.038(2) 0.0132(16) 0.0042(17) 0.0090(16)
    C21 0.039(2) 0.039(2) 0.034(2) 0.0123(17) 0.0093(17) 0.0130(17)
    C22 0.051(3) 0.042(2) 0.053(3) 0.017(2) 0.016(2) 0.013(2)
    C23 0.071(4) 0.034(2) 0.070(4) 0.011(2) 0.006(3) 0.007(2)
    C24 0.056(3) 0.044(3) 0.102(5) 0.001(2) -0.006(3) 0.014(3)
    C25 0.038(3) 0.059(3) 0.125(6) 0.009(2) 0.009(3) 0.017(4)
    C26 0.043(3) 0.049(3) 0.083(4) 0.016(2) 0.012(3) 0.014(3)
    C31 0.045(2) 0.0371(19) 0.0268(19) 0.0196(17) 0.0129(17) 0.0112(15)
    C32 0.051(3) 0.053(2) 0.034(2) 0.023(2) 0.020(2) 0.0179(19)
    C33 0.076(4) 0.054(3) 0.041(3) 0.028(3) 0.028(2) 0.024(2)
    C34 0.078(4) 0.060(3) 0.036(2) 0.034(3) 0.011(2) 0.021(2)
    C35 0.054(3) 0.066(3) 0.045(3) 0.028(2) 0.007(2) 0.022(2)
    C36 0.043(2) 0.051(2) 0.036(2) 0.0176(19) 0.0098(19) 0.0195(19)
    C41 0.0304(19) 0.0360(19) 0.032(2) 0.0111(15) 0.0083(16) 0.0085(16)
    C42 0.039(2) 0.048(2) 0.054(3) 0.0187(19) 0.013(2) 0.021(2)
    C43 0.053(3) 0.042(2) 0.058(3) 0.017(2) 0.013(2) 0.021(2)
    C44 0.074(4) 0.047(3) 0.063(3) 0.018(2) 0.037(3) 0.023(2)
    C45 0.065(3) 0.066(3) 0.106(5) 0.037(3) 0.058(3) 0.042(3)
    C46 0.054(3) 0.056(3) 0.082(4) 0.032(2) 0.036(3) 0.036(3)
    C51 0.032(2) 0.045(2) 0.040(2) 0.0177(17) 0.0098(17) 0.0185(18)
    C52 0.038(2) 0.049(2) 0.042(2) 0.0217(19) 0.0088(19) 0.0153(19)
    C53 0.045(3) 0.058(3) 0.066(3) 0.031(2) 0.019(2) 0.023(2)
    C54 0.050(3) 0.069(3) 0.075(4) 0.035(3) 0.012(3) 0.036(3)
    C55 0.055(3) 0.079(4) 0.050(3) 0.028(3) -0.002(2) 0.029(3)
    C56 0.049(3) 0.062(3) 0.041(2) 0.027(2) 0.005(2) 0.018(2)
    C61 0.042(2) 0.038(2) 0.0287(19) 0.0179(17) 0.0078(17) 0.0077(16)
    C62 0.046(2) 0.044(2) 0.043(2) 0.0159(19) 0.015(2) 0.0040(19)
    C63 0.067(3) 0.059(3) 0.057(3) 0.024(3) 0.031(3) 0.002(2)
    C64 0.084(4) 0.053(3) 0.041(3) 0.029(3) 0.012(3) 0.001(2)
    C65 0.059(3) 0.053(3) 0.048(3) 0.010(2) -0.004(2) 0.000(2)
    C66 0.041(2) 0.052(3) 0.046(3) 0.011(2) 0.004(2) 0.000(2)
    C1S 0.42(3) 0.192(14) 0.090(9) 0.012(16) -0.011(12) 0.071(10)
    Cl1S 0.0880(19) 0.266(5) 0.281(5) 0.041(2) 0.017(2) 0.122(4)
    Cl2S 0.175(3) 0.190(4) 0.221(4) 0.019(3) 0.041(3) 0.034(3)
_geom_special_details
;
All e.s.d.'s (except the e.s.d. in the dihedral angle between two l.s. planes)
are estimated using the full covariance matrix. The cell e.s.d.'s are taken
into account individually in the estimation of e.s.d.'s in distances, angles
and torsion angles; correlations between e.s.d.'s in cell parameters are only
used when they are defined by crystal symmetry. An approximate (isotropic)
treatment of cell e.s.d.'s is used for estimating e.s.d.'s involving l.s.
planes.
;
loop_
    _geom_bond_atom_site_label_1
    _geom_bond_atom_site_label_2
    _geom_bond_site_symmetry_2
    _geom_bond_distance
    _geom_bond_publ_flag
    Ru1 C20 . 1.826(4) ?
    Ru1 O3 . 2.157(3) ?
    Ru1 P2 . 2.3842(10) ?
    Ru1 P3 . 2.4110(10) ?
    Ru1 S1 . 2.4232(10) ?
    Ru1 S2 . 2.4443(10) ?
    Fe1 C7 . 2.015(7) ?
    Fe1 C6 . 2.023(7) ?
    Fe1 C9 . 2.027(7) ?
    Fe1 C8 . 2.027(6) ?
    Fe1 C2 . 2.028(5) ?
    Fe1 C1 . 2.033(4) ?
    Fe1 C5 . 2.033(5) ?
    Fe1 C3 . 2.035(5) ?
    Fe1 C4 . 2.040(5) ?
    Fe1 C10 . 2.045(7) ?
    O3 H1S . 0.824(10) ?
    O3 H2S . 0.818(10) ?
    S1 P1 . 2.0472(14) ?
    S2 P1 . 2.0517(14) ?
    P1 O1 . 1.502(3) ?
    P1 C1 . 1.772(4) ?
    P2 C11 . 1.834(4) ?
    P2 C31 . 1.836(4) ?
    P2 C21 . 1.844(4) ?
    P3 C61 . 1.831(4) ?
    P3 C51 . 1.837(4) ?
    P3 C41 . 1.846(4) ?
    O2 C20 . 1.136(5) ?
    C1 C2 . 1.417(6) ?
    C1 C5 . 1.439(6) ?
    C2 C3 . 1.421(6) ?
    C2 H2 . 0.9300 ?
    C3 C4 . 1.412(7) ?
    C3 H3 . 0.9300 ?
    C4 C5 . 1.410(6) ?
    C4 H4 . 0.9300 ?
    C5 H5 . 0.9300 ?
    C6 C7 . 1.339(12) ?
    C6 C10 . 1.391(12) ?
    C6 H6 . 0.9300 ?
    C7 C8 . 1.358(11) ?
    C7 H7 . 0.9300 ?
    C8 C9 . 1.388(11) ?
    C8 H8 . 0.9300 ?
    C9 C10 . 1.449(12) ?
    C9 H9 . 0.9300 ?
    C10 H10 . 0.9300 ?
    C11 C12 . 1.387(6) ?
    C11 C16 . 1.388(6) ?
    C12 C13 . 1.393(6) ?
    C12 H12 . 0.9300 ?
    C13 C14 . 1.355(8) ?
    C13 H13 . 0.9300 ?
    C14 C15 . 1.376(8) ?
    C14 H14 . 0.9300 ?
    C15 C16 . 1.391(6) ?
    C15 H15 . 0.9300 ?
    C16 H16 . 0.9300 ?
    C21 C22 . 1.385(6) ?
    C21 C26 . 1.389(6) ?
    C22 C23 . 1.385(7) ?
    C22 H22 . 0.9300 ?
    C23 C24 . 1.366(8) ?
    C23 H23 . 0.9300 ?
    C24 C25 . 1.365(8) ?
    C24 H24 . 0.9300 ?
    C25 C26 . 1.386(7) ?
    C25 H25 . 0.9300 ?
    C26 H26 . 0.9300 ?
    C31 C36 . 1.384(6) ?
    C31 C32 . 1.392(6) ?
    C32 C33 . 1.376(6) ?
    C32 H32 . 0.9300 ?
    C33 C34 . 1.374(8) ?
    C33 H33 . 0.9300 ?
    C34 C35 . 1.380(7) ?
    C34 H34 . 0.9300 ?
    C35 C36 . 1.379(6) ?
    C35 H35 . 0.9300 ?
    C36 H36 . 0.9300 ?
    C41 C46 . 1.376(6) ?
    C41 C42 . 1.394(5) ?
    C42 C43 . 1.381(6) ?
    C42 H42 . 0.9300 ?
    C43 C44 . 1.381(7) ?
    C43 H43 . 0.9300 ?
    C44 C45 . 1.373(7) ?
    C44 H44 . 0.9300 ?
    C45 C46 . 1.393(7) ?
    C45 H45 . 0.9300 ?
    C46 H46 . 0.9300 ?
    C51 C56 . 1.384(6) ?
    C51 C52 . 1.388(6) ?
    C52 C53 . 1.379(6) ?
    C52 H52 . 0.9300 ?
    C53 C54 . 1.354(7) ?
    C53 H53 . 0.9300 ?
    C54 C55 . 1.381(8) ?
    C54 H54 . 0.9300 ?
    C55 C56 . 1.385(6) ?
    C55 H55 . 0.9300 ?
    C56 H56 . 0.9300 ?
    C61 C62 . 1.384(6) ?
    C61 C66 . 1.395(6) ?
    C62 C63 . 1.403(6) ?
    C62 H62 . 0.9300 ?
    C63 C64 . 1.355(8) ?
    C63 H63 . 0.9300 ?
    C64 C65 . 1.379(8) ?
    C64 H64 . 0.9300 ?
    C65 C66 . 1.387(7) ?
    C65 H65 . 0.9300 ?
    C66 H66 . 0.9300 ?
    C1S Cl1S . 1.582(16) ?
    C1S Cl2S . 1.80(2) ?
    C1S H1S1 . 0.9700 ?
    C1S H1S2 . 0.9700 ?
loop_
    _geom_angle_atom_site_label_1
    _geom_angle_atom_site_label_2
    _geom_angle_atom_site_label_3
    _geom_angle_site_symmetry_1
    _geom_angle_site_symmetry_3
    _geom_angle
    _geom_angle_publ_flag
    C20 Ru1 O3 . . 174.49(15) ?
    C20 Ru1 P2 . . 90.26(13) ?
    O3 Ru1 P2 . . 92.66(9) ?
    C20 Ru1 P3 . . 94.08(12) ?
    O3 Ru1 P3 . . 89.54(9) ?
    P2 Ru1 P3 . . 106.97(4) ?
    C20 Ru1 S1 . . 91.03(13) ?
    O3 Ru1 S1 . . 84.48(9) ?
    P2 Ru1 S1 . . 86.51(4) ?
    P3 Ru1 S1 . . 165.53(4) ?
    C20 Ru1 S2 . . 90.95(13) ?
    O3 Ru1 S2 . . 85.10(9) ?
    P2 Ru1 S2 . . 166.20(4) ?
    P3 Ru1 S2 . . 86.65(3) ?
    S1 Ru1 S2 . . 79.73(4) ?
    C7 Fe1 C6 . . 38.7(3) ?
    C7 Fe1 C9 . . 66.7(4) ?
    C6 Fe1 C9 . . 68.5(4) ?
    C7 Fe1 C8 . . 39.3(3) ?
    C6 Fe1 C8 . . 66.7(4) ?
    C9 Fe1 C8 . . 40.0(3) ?
    C7 Fe1 C2 . . 118.0(3) ?
    C6 Fe1 C2 . . 106.7(3) ?
    C9 Fe1 C2 . . 166.5(4) ?
    C8 Fe1 C2 . . 151.0(3) ?
    C7 Fe1 C1 . . 152.2(3) ?
    C6 Fe1 C1 . . 119.6(3) ?
    C9 Fe1 C1 . . 129.5(3) ?
    C8 Fe1 C1 . . 167.3(3) ?
    C2 Fe1 C1 . . 40.84(17) ?
    C7 Fe1 C5 . . 164.7(3) ?
    C6 Fe1 C5 . . 155.7(4) ?
    C9 Fe1 C5 . . 109.9(3) ?
    C8 Fe1 C5 . . 128.6(3) ?
    C2 Fe1 C5 . . 69.0(2) ?
    C1 Fe1 C5 . . 41.46(17) ?
    C7 Fe1 C3 . . 107.4(3) ?
    C6 Fe1 C3 . . 125.1(4) ?
    C9 Fe1 C3 . . 152.2(4) ?
    C8 Fe1 C3 . . 117.9(3) ?
    C2 Fe1 C3 . . 40.93(19) ?
    C1 Fe1 C3 . . 68.67(18) ?
    C5 Fe1 C3 . . 68.2(2) ?
    C7 Fe1 C4 . . 126.8(3) ?
    C6 Fe1 C4 . . 162.2(4) ?
    C9 Fe1 C4 . . 119.5(4) ?
    C8 Fe1 C4 . . 108.2(3) ?
    C2 Fe1 C4 . . 69.0(2) ?
    C1 Fe1 C4 . . 69.13(18) ?
    C5 Fe1 C4 . . 40.51(18) ?
    C3 Fe1 C4 . . 40.6(2) ?
    C7 Fe1 C10 . . 65.9(4) ?
    C6 Fe1 C10 . . 40.0(4) ?
    C9 Fe1 C10 . . 41.7(4) ?
    C8 Fe1 C10 . . 67.5(3) ?
    C2 Fe1 C10 . . 126.7(3) ?
    C1 Fe1 C10 . . 109.5(2) ?
    C5 Fe1 C10 . . 122.4(3) ?
    C3 Fe1 C10 . . 163.0(4) ?
    C4 Fe1 C10 . . 156.0(4) ?
    Ru1 O3 H1S . . 130(3) ?
    Ru1 O3 H2S . . 116(5) ?
    H1S O3 H2S . . 110(5) ?
    P1 S1 Ru1 . . 90.85(5) ?
    P1 S2 Ru1 . . 90.15(4) ?
    O1 P1 C1 . . 106.63(18) ?
    O1 P1 S1 . . 116.18(13) ?
    C1 P1 S1 . . 109.51(14) ?
    O1 P1 S2 . . 114.15(13) ?
    C1 P1 S2 . . 111.17(14) ?
    S1 P1 S2 . . 99.14(6) ?
    C11 P2 C31 . . 103.93(18) ?
    C11 P2 C21 . . 102.26(19) ?
    C31 P2 C21 . . 98.52(18) ?
    C11 P2 Ru1 . . 116.26(13) ?
    C31 P2 Ru1 . . 119.75(13) ?
    C21 P2 Ru1 . . 113.37(13) ?
    C61 P3 C51 . . 104.19(19) ?
    C61 P3 C41 . . 98.26(18) ?
    C51 P3 C41 . . 102.50(18) ?
    C61 P3 Ru1 . . 121.33(14) ?
    C51 P3 Ru1 . . 113.93(14) ?
    C41 P3 Ru1 . . 114.01(13) ?
    C2 C1 C5 . . 107.2(4) ?
    C2 C1 P1 . . 129.1(3) ?
    C5 C1 P1 . . 123.5(3) ?
    C2 C1 Fe1 . . 69.4(3) ?
    C5 C1 Fe1 . . 69.3(2) ?
    P1 C1 Fe1 . . 123.3(2) ?
    C1 C2 C3 . . 107.9(4) ?
    C1 C2 Fe1 . . 69.8(3) ?
    C3 C2 Fe1 . . 69.8(3) ?
    C1 C2 H2 . . 126.0 ?
    C3 C2 H2 . . 126.0 ?
    Fe1 C2 H2 . . 125.9 ?
    C4 C3 C2 . . 108.7(4) ?
    C4 C3 Fe1 . . 69.9(3) ?
    C2 C3 Fe1 . . 69.3(3) ?
    C4 C3 H3 . . 125.6 ?
    C2 C3 H3 . . 125.6 ?
    Fe1 C3 H3 . . 126.8 ?
    C5 C4 C3 . . 107.8(4) ?
    C5 C4 Fe1 . . 69.5(3) ?
    C3 C4 Fe1 . . 69.6(3) ?
    C5 C4 H4 . . 126.1 ?
    C3 C4 H4 . . 126.1 ?
    Fe1 C4 H4 . . 126.4 ?
    C4 C5 C1 . . 108.4(4) ?
    C4 C5 Fe1 . . 70.0(3) ?
    C1 C5 Fe1 . . 69.3(2) ?
    C4 C5 H5 . . 125.8 ?
    C1 C5 H5 . . 125.8 ?
    Fe1 C5 H5 . . 126.5 ?
    C7 C6 C10 . . 107.9(9) ?
    C7 C6 Fe1 . . 70.3(5) ?
    C10 C6 Fe1 . . 70.9(5) ?
    C7 C6 H6 . . 126.0 ?
    C10 C6 H6 . . 126.0 ?
    Fe1 C6 H6 . . 124.4 ?
    C6 C7 C8 . . 111.4(8) ?
    C6 C7 Fe1 . . 70.9(4) ?
    C8 C7 Fe1 . . 70.8(4) ?
    C6 C7 H7 . . 124.3 ?
    C8 C7 H7 . . 124.3 ?
    Fe1 C7 H7 . . 125.5 ?
    C7 C8 C9 . . 108.1(8) ?
    C7 C8 Fe1 . . 69.9(4) ?
    C9 C8 Fe1 . . 70.0(4) ?
    C7 C8 H8 . . 125.9 ?
    C9 C8 H8 . . 125.9 ?
    Fe1 C8 H8 . . 125.7 ?
    C8 C9 C10 . . 105.8(8) ?
    C8 C9 Fe1 . . 70.0(4) ?
    C10 C9 Fe1 . . 69.8(4) ?
    C8 C9 H9 . . 127.1 ?
    C10 C9 H9 . . 127.1 ?
    Fe1 C9 H9 . . 124.7 ?
    C6 C10 C9 . . 106.7(7) ?
    C6 C10 Fe1 . . 69.1(4) ?
    C9 C10 Fe1 . . 68.5(4) ?
    C6 C10 H10 . . 126.7 ?
    C9 C10 H10 . . 126.7 ?
    Fe1 C10 H10 . . 127.3 ?
    C12 C11 C16 . . 118.7(4) ?
    C12 C11 P2 . . 123.2(3) ?
    C16 C11 P2 . . 118.0(3) ?
    C11 C12 C13 . . 120.3(5) ?
    C11 C12 H12 . . 119.8 ?
    C13 C12 H12 . . 119.8 ?
    C14 C13 C12 . . 120.3(5) ?
    C14 C13 H13 . . 119.8 ?
    C12 C13 H13 . . 119.8 ?
    C13 C14 C15 . . 120.3(5) ?
    C13 C14 H14 . . 119.8 ?
    C15 C14 H14 . . 119.8 ?
    C14 C15 C16 . . 120.1(5) ?
    C14 C15 H15 . . 119.9 ?
    C16 C15 H15 . . 119.9 ?
    C11 C16 C15 . . 120.1(5) ?
    C11 C16 H16 . . 119.9 ?
    C15 C16 H16 . . 119.9 ?
    O2 C20 Ru1 . . 176.9(4) ?
    C22 C21 C26 . . 118.0(4) ?
    C22 C21 P2 . . 119.7(3) ?
    C26 C21 P2 . . 122.2(3) ?
    C23 C22 C21 . . 121.4(5) ?
    C23 C22 H22 . . 119.3 ?
    C21 C22 H22 . . 119.3 ?
    C24 C23 C22 . . 119.4(5) ?
    C24 C23 H23 . . 120.3 ?
    C22 C23 H23 . . 120.3 ?
    C23 C24 C25 . . 120.6(5) ?
    C23 C24 H24 . . 119.7 ?
    C25 C24 H24 . . 119.7 ?
    C24 C25 C26 . . 120.2(5) ?
    C24 C25 H25 . . 119.9 ?
    C26 C25 H25 . . 119.9 ?
    C25 C26 C21 . . 120.4(5) ?
    C25 C26 H26 . . 119.8 ?
    C21 C26 H26 . . 119.8 ?
    C36 C31 C32 . . 118.2(4) ?
    C36 C31 P2 . . 120.5(3) ?
    C32 C31 P2 . . 121.2(3) ?
    C33 C32 C31 . . 120.9(5) ?
    C33 C32 H32 . . 119.6 ?
    C31 C32 H32 . . 119.6 ?
    C34 C33 C32 . . 120.2(5) ?
    C34 C33 H33 . . 119.9 ?
    C32 C33 H33 . . 119.9 ?
    C33 C34 C35 . . 119.8(4) ?
    C33 C34 H34 . . 120.1 ?
    C35 C34 H34 . . 120.1 ?
    C36 C35 C34 . . 120.1(5) ?
    C36 C35 H35 . . 120.0 ?
    C34 C35 H35 . . 120.0 ?
    C35 C36 C31 . . 120.9(4) ?
    C35 C36 H36 . . 119.5 ?
    C31 C36 H36 . . 119.5 ?
    C46 C41 C42 . . 118.7(4) ?
    C46 C41 P3 . . 123.4(3) ?
    C42 C41 P3 . . 117.9(3) ?
    C43 C42 C41 . . 120.7(4) ?
    C43 C42 H42 . . 119.7 ?
    C41 C42 H42 . . 119.7 ?
    C42 C43 C44 . . 120.1(4) ?
    C42 C43 H43 . . 120.0 ?
    C44 C43 H43 . . 120.0 ?
    C45 C44 C43 . . 119.7(4) ?
    C45 C44 H44 . . 120.1 ?
    C43 C44 H44 . . 120.1 ?
    C44 C45 C46 . . 120.2(5) ?
    C44 C45 H45 . . 119.9 ?
    C46 C45 H45 . . 119.9 ?
    C41 C46 C45 . . 120.6(4) ?
    C41 C46 H46 . . 119.7 ?
    C45 C46 H46 . . 119.7 ?
    C56 C51 C52 . . 118.5(4) ?
    C56 C51 P3 . . 123.2(3) ?
    C52 C51 P3 . . 118.3(3) ?
    C53 C52 C51 . . 120.7(4) ?
    C53 C52 H52 . . 119.7 ?
    C51 C52 H52 . . 119.7 ?
    C54 C53 C52 . . 120.4(5) ?
    C54 C53 H53 . . 119.8 ?
    C52 C53 H53 . . 119.8 ?
    C53 C54 C55 . . 120.2(4) ?
    C53 C54 H54 . . 119.9 ?
    C55 C54 H54 . . 119.9 ?
    C54 C55 C56 . . 119.9(5) ?
    C54 C55 H55 . . 120.1 ?
    C56 C55 H55 . . 120.1 ?
    C51 C56 C55 . . 120.3(5) ?
    C51 C56 H56 . . 119.8 ?
    C55 C56 H56 . . 119.8 ?
    C62 C61 C66 . . 118.8(4) ?
    C62 C61 P3 . . 120.2(3) ?
    C66 C61 P3 . . 120.9(3) ?
    C61 C62 C63 . . 120.0(4) ?
    C61 C62 H62 . . 120.0 ?
    C63 C62 H62 . . 120.0 ?
    C64 C63 C62 . . 120.5(5) ?
    C64 C63 H63 . . 119.8 ?
    C62 C63 H63 . . 119.8 ?
    C63 C64 C65 . . 120.3(5) ?
    C63 C64 H64 . . 119.8 ?
    C65 C64 H64 . . 119.8 ?
    C64 C65 C66 . . 120.0(5) ?
    C64 C65 H65 . . 120.0 ?
    C66 C65 H65 . . 120.0 ?
    C65 C66 C61 . . 120.3(5) ?
    C65 C66 H66 . . 119.8 ?
    C61 C66 H66 . . 119.8 ?
    Cl1S C1S Cl2S . . 119.8(8) ?
    Cl1S C1S H1S1 . . 107.4 ?
    Cl2S C1S H1S1 . . 107.4 ?
    Cl1S C1S H1S2 . . 107.4 ?
    Cl2S C1S H1S2 . . 107.4 ?
    H1S1 C1S H1S2 . . 106.9 ?
loop_
    _geom_hbond_atom_site_label_D
    _geom_hbond_atom_site_label_H
    _geom_hbond_atom_site_label_A
    _geom_hbond_site_symmetry_A
    _geom_hbond_distance_DH
    _geom_hbond_distance_HA
    _geom_hbond_distance_DA
    _geom_hbond_angle_DHA
    O3 H1S O1 2_676 0.824(10) 1.720(17) 2.515(4) 162(4)
    O3 H2S O3 2_676 0.818(10) 2.52(6) 2.980(6) 117(5)
data_global
_journal_date_recd_electronic     2013-05-06
_journal_date_accepted     2013-05-23
_journal_name_full     'Acta Crystallographica, Section E'
_journal_year     2013
_journal_volume     69
_journal_issue      6
_journal_page_first     m343
_journal_page_last     m343
_journal_paper_category     QM
_journal_paper_doi     10.1107/S1600536813014311
_journal_coeditor_code     DS2231
_publ_contact_author_name     'Prof. Qian-Feng Zhang'
_publ_contact_author_address
;
 Institute of Molecular Engineering and Applied Chemistry
 Anhui University of Technology
 Ma'anshan, Anhui 243002,
 People's Republic of China
;
_publ_contact_author_email     'zhangqf@ahut.edu.cn'
_publ_contact_author_fax     '86 555 2312041'
_publ_contact_author_phone     '86 555 2311059'
_publ_section_title
;\
Aquacarbonyl(ferrocenyldithiophosphonato-\k^2^<i>S</i>,<i>S</i>')\
bis(triphenylphosphane-\k<i>P</i>)ruthenium(II) dichloromethane monosolvate
;
loop_
    _publ_author_name
    _publ_author_address
    'Hang Zhu'
;
Department of Applied Chemistry,
School of Petrochemical Engineering,
Changzhou University, Jiangsu 213164,
People's Republic of China
;
    'Qing Ma'
;
Institute of Molecular Engineering and Applied Chemistry
Anhui University of Technology
Ma'anshan, Anhui 243002,
People's Republic of China
;
    'Hua-Tian Shi'
;
Institute of Molecular Engineering and Applied Chemistry
Anhui University of Technology
Ma'anshan, Anhui 243002,
People's Republic of China
;
    'Qun Chen'
;
Department of Applied Chemistry, School of Petrochemical Engineering,
Changzhou University, Jiangsu 213164,
People's Republic of China
;
    'Qian-Feng Zhang'
;
Institute of Molecular Engineering and Applied Chemistry
Anhui University of Technology
Ma'anshan, Anhui 243002,
People's Republic of China
Department of Applied Chemistry,
School of Petrochemical Engineering, Changzhou University, Jiangsu 213164,
People's Republic of China
;
