# Supplementary material for: Aqua­carbon­yl(ferrocenyldi­thio­phos­phon­ato-κ2 S,S′)bis­(tri­phenyl­phosphane-κP)ruthenium(II) dichloromethane mono­solvate
Source: Acta Crystallogr Sect E Struct Rep Online. 2013 May 31;69(Pt 6):m343. doi: 10.1107/S1600536813014311 (PMC3684901; doi:10.1107/S1600536813014311)
Supplement: Supplementary file 2 [file e-69-0m343-Isup2.hkl]

# 
# h,k,l, Fc-squared, Fo-squared, sigma(Fo-squared) and status flag 
# 
data_I
_shelx_title ' P-1 in P-1' 
_shelx_refln_list_code          4 
_shelx_F_calc_maximum      249.76 
_exptl_crystal_F_000      1072.00 
_reflns_d_resolution_high  0.7660 
 
loop_ 
 _symmetry_equiv_pos_as_xyz 
 'x, y, z' 
 '-x, -y, -z' 
 
_cell_length_a    12.1493 
_cell_length_b    14.2208 
_cell_length_c    14.7100 
_cell_angle_alpha 101.811 
_cell_angle_beta   98.278 
_cell_angle_gamma 109.759 
 
_shelx_F_squared_multiplier     1.000 
 
loop_ 
 _refln_index_h 
 _refln_index_k 
 _refln_index_l 
 _refln_F_squared_calc 
 _refln_F_squared_meas 
 _refln_F_squared_sigma 
 _refln_observed_status 
   2   0   0     3491.83     3585.73     43.37 o 
   3   0   0     3935.13     4016.85     46.27 o 
   4   0   0      889.38      828.07     20.58 o 
   5   0   0     2321.94     2660.29     42.38 o 
   6   0   0      683.36      639.48     22.40 o 
   7   0   0      617.29      700.19     25.50 o 
   8   0   0        3.31       -7.40      7.40 o 
   9   0   0     2098.78     2210.51     50.64 o 
  10   0   0      293.30      357.90     25.11 o 
  11   0   0      990.85     1108.70     41.09 o 
  12   0   0      656.69      625.11     45.04 o 
  13   0   0      816.82      859.27     49.75 o 
  14   0   0      127.94      160.37     35.58 o 
 -14   1   0       21.27       16.33     23.08 o 
 -13   1   0        7.27       10.05     18.69 o 
 -12   1   0      528.56      612.65     40.16 o 
 -11   1   0     2098.78     2325.27     57.34 o 
 -10   1   0      131.13      182.88     20.36 o 
  -9   1   0        1.55        0.59      8.74 o 
  -8   1   0       44.82       44.79     18.10 o 
  -7   1   0     2129.49     1937.59     45.31 o 
  -6   1   0     1282.49      995.51     26.43 o 
  -5   1   0      120.59      109.12      9.65 o 
  -4   1   0      348.60      383.73     13.57 o 
  -3   1   0     7743.38     8926.68     92.80 o 
  -2   1   0     1241.52     1543.68     30.87 o 
   1   1   0      280.37      357.20     18.18 o 
   2   1   0     4281.58     5566.13     56.26 o 
   3   1   0     3826.59     4314.74     51.03 o 
   5   1   0      331.91      352.83     17.25 o 
   6   1   0     5780.36     5677.96     89.93 o 
   7   1   0     4017.90     4704.71     71.14 o 
   8   1   0     1012.14     1041.59     33.67 o 
   9   1   0      969.54      952.49     34.29 o 
  10   1   0      519.38      480.93     28.53 o 
  11   1   0       20.19       31.68     16.66 o 
  12   1   0        5.35       25.55     14.67 o 
  13   1   0        5.06       14.05     16.10 o 
  14   1   0       86.60       45.88     28.23 o 
 -15   2   0      499.52      534.73     60.39 o 
 -14   2   0      326.91      279.49     44.08 o 
 -13   2   0      398.77      385.69     47.21 o 
 -12   2   0       10.57        2.21     29.37 o 
 -11   2   0      962.72     1053.26     38.31 o 
 -10   2   0      155.41      221.43     19.77 o 
  -9   2   0        5.18        3.05     10.79 o 
  -8   2   0      533.18      576.28     38.45 o 
  -7   2   0     2919.90     3008.57     40.80 o 
  -6   2   0      246.06      214.03      9.64 o 
  -5   2   0     1192.02     1326.46     22.92 o 
  -4   2   0      523.50      600.38     21.73 o 
  -3   2   0     4722.60     4668.04    107.17 o 
  -2   2   0    61398.65    66249.05   2374.85 o 
  -1   2   0    15062.76    16767.80    278.57 o 
   0   2   0        9.79       13.59      6.66 o 
   1   2   0     3291.42     3542.96     46.81 o 
   2   2   0     2451.88     3344.17     48.10 o 
   3   2   0     2321.37     2633.68     66.59 o 
   4   2   0        6.80        4.03      7.46 o 
   5   2   0     1809.20     1353.99     32.27 o 
   6   2   0      385.58      295.80     18.53 o 
   7   2   0      834.89      778.60     28.88 o 
   8   2   0      304.54      236.11     20.00 o 
   9   2   0     1491.22     1633.30     46.35 o 
  10   2   0     3276.67     3301.57     69.98 o 
  11   2   0      943.05      874.67     39.99 o 
  12   2   0      281.27      231.37     26.51 o 
  13   2   0        6.79        7.19     15.98 o 
 -15   3   0      205.56      259.80     46.08 o 
 -14   3   0      305.28      318.20     87.72 o 
 -13   3   0     1293.19     1577.73    194.76 o 
 -12   3   0      503.68      687.11     53.86 o 
 -11   3   0       45.16       40.28     19.55 o 
 -10   3   0      488.69      478.70     47.72 o 
  -9   3   0     3247.98     3507.14     60.70 o 
  -8   3   0     1643.55     1547.49     27.65 o 
  -7   3   0     6228.00     6969.95     65.45 o 
  -6   3   0      399.29      393.44     26.16 o 
  -5   3   0     3938.24     4334.35     52.50 o 
  -4   3   0        3.99       -1.84      4.05 o 
  -3   3   0      968.27     1374.97     29.15 o 
  -2   3   0     3459.50     3777.77     50.63 o 
  -1   3   0        5.10       16.29      4.83 o 
   0   3   0    26543.87    28167.05    433.91 o 
   1   3   0     1167.34      967.56     20.07 o 
   2   3   0    15425.59    16164.25    165.41 o 
   3   3   0      603.72      698.06     56.39 o 
   4   3   0     8782.56     9014.42     99.09 o 
   5   3   0     4060.36     4250.42     63.55 o 
   6   3   0     1433.97     1415.99     37.17 o 
   7   3   0      459.08      470.21     25.89 o 
   8   3   0       48.08       34.16     12.39 o 
   9   3   0      160.65      111.89     17.80 o 
  10   3   0      175.14      189.61     22.15 o 
  11   3   0       71.63       75.37     17.65 o 
  12   3   0      106.70       87.38     23.23 o 
  13   3   0      353.28      344.39     39.62 o 
 -15   4   0       14.19       20.64     24.87 o 
 -14   4   0        9.19       19.77     25.12 o 
 -13   4   0      233.67      258.92     67.52 o 
 -12   4   0       16.74       25.61     18.43 o 
 -11   4   0        0.29      -14.41     14.41 o 
 -10   4   0      294.77      268.45     48.58 o 
  -9   4   0       92.82      139.90     17.80 o 
  -8   4   0       14.18       -0.28      6.36 o 
  -7   4   0      944.23     1107.75     25.01 o 
  -6   4   0      133.16       52.30      7.42 o 
  -5   4   0     2174.74     2260.67     32.72 o 
  -4   4   0     4912.46     4937.30     52.14 o 
  -3   4   0     3636.11     3279.02     42.04 o 
  -1   4   0     1220.40     1263.92     18.97 o 
   0   4   0      613.25      403.54     11.21 o 
   1   4   0      412.27      364.35     10.93 o 
   2   4   0     1078.91     1270.10     29.25 o 
   3   4   0      639.36      988.75     32.72 o 
   4   4   0       37.60       73.57     11.68 o 
   5   4   0       42.57       62.40     16.93 o 
   6   4   0        0.06        0.48      8.18 o 
   7   4   0     1564.04     1500.84     44.05 o 
   8   4   0     5818.51     5666.17    123.65 o 
   9   4   0     2131.90     2068.80     55.62 o 
  10   4   0      330.45      306.34     45.59 o 
  11   4   0       27.10        3.53     16.37 o 
  12   4   0      245.28      271.12     57.55 o 
 -15   5   0      931.90     1000.87    105.56 o 
 -14   5   0      605.30      590.53     58.58 o 
 -13   5   0       72.15       22.70     20.87 o 
 -12   5   0      447.86      564.13     50.08 o 
 -11   5   0     1320.67     1452.44    122.75 o 
 -10   5   0     2511.25     2641.40    113.42 o 
  -9   5   0     1575.11     1659.94     40.93 o 
  -8   5   0      100.13      126.15     11.71 o 
  -7   5   0        6.22        1.99      5.58 o 
  -6   5   0      726.74      621.59     28.35 o 
  -5   5   0        1.67        1.09      4.40 o 
  -4   5   0     7621.72     7835.47     74.84 o 
  -3   5   0    17225.20    16424.79    144.12 o 
  -2   5   0    22956.73    21138.73    148.45 o 
  -1   5   0     7024.68     5927.57     53.98 o 
   0   5   0       50.02       51.24      5.54 o 
   1   5   0     1696.81     1544.08     43.39 o 
   2   5   0     3333.84     2724.31     34.77 o 
   3   5   0     4193.33     4144.24     56.94 o 
   4   5   0      604.74      618.97     27.46 o 
   5   5   0      800.22      749.59     28.33 o 
   6   5   0       24.78       24.56     10.34 o 
   7   5   0      124.32      203.58     21.42 o 
   8   5   0      583.06      649.86     33.51 o 
   9   5   0      287.03      282.56     31.25 o 
  10   5   0      492.37      430.73     46.24 o 
  11   5   0      249.95      270.22     34.89 o 
  12   5   0       89.63       82.30     42.20 o 
 -15   6   0      353.54      432.86     56.35 o 
 -14   6   0      447.62      486.66    108.68 o 
 -13   6   0      293.26      365.83     46.57 o 
 -12   6   0        4.61       -5.39     16.09 o 
 -11   6   0      209.99      199.62     32.57 o 
 -10   6   0     2149.35     2176.49     81.96 o 
  -9   6   0     3455.54     3741.64     66.15 o 
  -8   6   0     3218.00     3056.96     57.15 o 
  -7   6   0     1429.48     1558.87     33.89 o 
  -6   6   0      148.49      130.04     10.54 o 
  -5   6   0      426.70      431.37     21.96 o 
  -4   6   0     5409.42     5591.18     61.62 o 
  -3   6   0    10104.60    10582.73     96.29 o 
  -2   6   0      418.95      317.10     12.01 o 
  -1   6   0      811.19      964.27     19.56 o 
   0   6   0     2171.01     1853.14     25.95 o 
   1   6   0     1015.27      894.99     26.45 o 
   2   6   0      904.04      806.39     26.83 o 
   3   6   0       43.41       32.44      7.53 o 
   4   6   0       82.23      108.23     17.27 o 
   5   6   0      570.00      582.89     36.73 o 
   6   6   0     2091.19     2046.53     57.53 o 
   7   6   0     1015.60     1065.77     55.36 o 
   8   6   0        0.51        8.76     15.09 o 
   9   6   0        8.12       -4.93     16.61 o 
  10   6   0       90.08       93.25     23.20 o 
  11   6   0       78.84       65.35     23.21 o 
 -15   7   0       24.34       18.77     25.16 o 
 -14   7   0       58.36       58.84     37.26 o 
 -13   7   0      467.78      438.93     49.61 o 
 -12   7   0      290.79      290.49     92.73 o 
 -11   7   0        0.56       -8.45     12.67 o 
 -10   7   0        9.29        9.86     14.60 o 
  -9   7   0        0.72       -6.13      8.60 o 
  -8   7   0      494.04      595.52     27.69 o 
  -7   7   0      357.62      266.64     19.24 o 
  -6   7   0      634.61      589.98     20.07 o 
  -5   7   0     6820.72     5943.35     74.29 o 
  -4   7   0     7277.14     6238.03     69.44 o 
  -3   7   0      794.12      603.66     19.37 o 
  -2   7   0        5.49        0.75      4.75 o 
  -1   7   0     2648.52     2230.31     32.91 o 
   0   7   0     2686.94     2350.89     31.88 o 
   1   7   0     4203.51     4033.29     48.95 o 
   2   7   0      134.94      129.72     11.12 o 
   3   7   0      859.90      802.09     23.52 o 
   4   7   0        1.37        2.47      8.85 o 
   5   7   0      197.34      317.60     28.56 o 
   6   7   0     1156.51     1089.49     47.07 o 
   7   7   0     1989.18     1779.43     62.40 o 
   8   7   0     1602.49     1737.26     64.97 o 
   9   7   0      868.12      732.96     63.16 o 
  10   7   0       30.80       43.85     21.12 o 
  11   7   0       12.72        9.45     22.52 o 
 -15   8   0      380.67      308.45     54.00 o 
 -14   8   0       30.22       24.63     23.55 o 
 -13   8   0       27.93       44.81     28.54 o 
 -12   8   0      519.33      642.77     54.73 o 
 -11   8   0     1303.73     1327.84    121.34 o 
 -10   8   0     1741.01     1772.20     49.48 o 
  -9   8   0     1261.22     1086.29     37.76 o 
  -8   8   0        3.39       13.66     10.44 o 
  -7   8   0      146.59      131.14     15.81 o 
  -6   8   0     1749.64     1671.40     41.96 o 
  -5   8   0     4485.68     4327.03    114.00 o 
  -4   8   0     4354.89     4078.97     55.51 o 
  -3   8   0     1145.35     1069.28     24.03 o 
  -2   8   0     3326.02     3071.58     42.04 o 
  -1   8   0     2050.61     1848.11     31.56 o 
   0   8   0      422.78      471.89     15.86 o 
   1   8   0     1430.34     1409.23     30.43 o 
   2   8   0      863.06      802.16     23.13 o 
   3   8   0      233.96      240.02     18.69 o 
   4   8   0      540.25      477.41     32.51 o 
   5   8   0      122.26       94.79     19.94 o 
   6   8   0      453.37      383.14     42.65 o 
   7   8   0      282.47      230.78     30.10 o 
   8   8   0        4.78       12.17     18.59 o 
   9   8   0       64.78       23.14     21.44 o 
  10   8   0       78.69       92.07     25.67 o 
 -15   9   0      143.42       65.45     28.93 o 
 -14   9   0       11.18       15.17     29.50 o 
 -13   9   0       48.73       26.96     21.05 o 
 -12   9   0       40.68       55.27     23.70 o 
 -11   9   0       34.22       19.23     13.64 o 
 -10   9   0     1345.15     1447.95     46.35 o 
  -9   9   0      190.77      207.37     21.64 o 
  -8   9   0      359.05      331.39     24.43 o 
  -7   9   0     3670.12     3775.95     69.96 o 
  -6   9   0     4029.57     3943.55     69.75 o 
  -5   9   0       15.84       18.84      7.94 o 
  -4   9   0       43.71        4.72      6.99 o 
  -3   9   0     1987.87     1745.85     36.65 o 
  -2   9   0     2445.82     2368.02     38.30 o 
  -1   9   0      865.15      853.40     21.34 o 
   0   9   0      415.70      368.17     15.79 o 
   1   9   0     2577.58     2243.69     35.57 o 
   2   9   0      306.85      342.65     20.00 o 
   3   9   0       10.76       -6.82     13.80 o 
   4   9   0      761.28      821.84     42.56 o 
   5   9   0     1930.87     2194.64     78.04 o 
   6   9   0     3014.02     3132.54    272.09 o 
   7   9   0     1779.40     1869.80     98.17 o 
   8   9   0      386.20      388.89     40.46 o 
   9   9   0        1.12       12.90     19.99 o 
 -15  10   0       99.02       37.09     28.17 o 
 -14  10   0       71.21       88.71     30.48 o 
 -13  10   0      706.86      793.71    133.66 o 
 -12  10   0     1054.99     1050.15     95.92 o 
 -11  10   0       96.73       61.79     17.13 o 
 -10  10   0      169.91      187.67     22.71 o 
  -9  10   0      126.61      121.71     18.51 o 
  -8  10   0      378.42      436.23     28.63 o 
  -7  10   0       39.92       42.55     12.44 o 
  -6  10   0     2316.27     2209.47     53.35 o 
  -5  10   0      912.45      888.02     34.21 o 
  -4  10   0     3194.68     3133.30     52.44 o 
  -3  10   0     1102.59     1035.39     26.61 o 
  -2  10   0      567.34      550.71     20.47 o 
  -1  10   0     2994.39     2977.59     42.62 o 
   0  10   0     1758.46     1666.67     34.86 o 
   1  10   0      394.29      456.85     28.22 o 
   2  10   0      243.89      191.23     17.81 o 
   3  10   0       77.38      100.79     20.51 o 
   4  10   0      783.17      656.85     40.60 o 
   5  10   0      898.66      789.02     46.60 o 
   6  10   0      212.60      263.36     33.71 o 
   7  10   0      243.84      243.76     35.12 o 
   8  10   0      227.47      185.81     38.62 o 
 -15  11   0       42.41       41.74     28.31 o 
 -14  11   0       81.12      115.38     35.16 o 
 -13  11   0      873.36      874.07     68.40 o 
 -12  11   0     1956.16     2036.59     72.08 o 
 -11  11   0     1879.05     1891.80     58.09 o 
 -10  11   0      420.96      493.93     57.27 o 
  -9  11   0      730.01      735.12     37.46 o 
  -8  11   0      176.37      166.25     20.94 o 
  -7  11   0       40.00       23.31     12.31 o 
  -6  11   0      753.81      650.32     38.08 o 
  -5  11   0      280.42      231.86     21.94 o 
  -4  11   0      162.36      165.22     18.59 o 
  -3  11   0       41.25       39.55      9.73 o 
  -2  11   0        9.75        4.91      7.46 o 
  -1  11   0      933.71      829.56     30.48 o 
   0  11   0     1038.41     1059.12     37.79 o 
   1  11   0       36.41       21.03     12.37 o 
   2  11   0      188.44      190.29     29.76 o 
   3  11   0     1680.92     1916.42     63.74 o 
   4  11   0     1074.84     1173.26     54.37 o 
   5  11   0      428.69      441.39     39.36 o 
   6  11   0       74.72      111.68     39.18 o 
   7  11   0        3.80       13.80     20.45 o 
 -14  12   0       83.62       82.69     51.39 o 
 -13  12   0        1.50        4.43     39.32 o 
 -12  12   0      497.79      511.57     39.61 o 
 -11  12   0      242.84      186.90     26.24 o 
 -10  12   0        0.55      -10.81     12.16 o 
  -9  12   0      365.26      346.82     29.38 o 
  -8  12   0      694.97      806.04     47.75 o 
  -7  12   0      480.67      602.56     33.57 o 
  -6  12   0      378.10      543.94     44.23 o 
  -5  12   0        8.36        5.28     11.20 o 
  -4  12   0       21.59       15.23     11.99 o 
  -3  12   0     2971.32     2888.23     55.08 o 
  -2  12   0     1113.38     1223.54     37.20 o 
  -1  12   0       42.09       54.66     12.66 o 
   0  12   0        0.97       -4.22     10.23 o 
   1  12   0       17.88       15.62     11.36 o 
   2  12   0      742.92      715.81     36.95 o 
   3  12   0      673.97      684.17     44.02 o 
   4  12   0      486.19      498.95     41.91 o 
   5  12   0      177.20      152.61     47.11 o 
   6  12   0      395.11      448.14     43.58 o 
 -14  13   0      386.99      318.84     60.89 o 
 -13  13   0      894.49      882.31     51.73 o 
 -12  13   0      402.93      440.00     35.82 o 
 -11  13   0      199.49      209.71     26.41 o 
 -10  13   0        4.36       -5.46     14.33 o 
  -9  13   0     1061.39     1023.67     48.34 o 
  -8  13   0     2735.81     2638.02     68.22 o 
  -7  13   0      658.77      839.58     41.62 o 
  -6  13   0      492.66      545.96     46.62 o 
  -5  13   0        7.21       -2.96     11.31 o 
  -4  13   0      243.31      301.25     31.48 o 
  -3  13   0       77.36       34.89     16.90 o 
  -2  13   0      257.43      260.02     29.55 o 
  -1  13   0       49.07       33.99     12.89 o 
   0  13   0      104.22      119.93     17.50 o 
   1  13   0      531.53      496.04     52.07 o 
   2  13   0        0.47        8.92     14.00 o 
   3  13   0       27.64       22.86     19.41 o 
   4  13   0      118.74       79.78     44.16 o 
   5  13   0       33.37        1.93     23.17 o 
 -13  14   0      504.83      504.13     58.46 o 
 -12  14   0      251.31      190.52     28.48 o 
 -11  14   0      296.40      256.18     33.46 o 
 -10  14   0      587.79      534.92     38.18 o 
  -9  14   0      133.23      187.59     24.87 o 
  -8  14   0        5.27       35.22     18.62 o 
  -7  14   0       42.36       35.14     15.50 o 
  -6  14   0      635.34      697.80     46.12 o 
  -5  14   0      905.73      971.60     52.06 o 
  -4  14   0     1322.30     1502.95     60.75 o 
  -3  14   0        2.21        5.70     13.18 o 
  -2  14   0      547.05      544.91     34.28 o 
  -1  14   0      192.86      202.40     22.14 o 
   0  14   0      600.04      595.44     32.36 o 
   1  14   0      217.66      285.70     28.66 o 
   2  14   0      129.02      152.05     25.24 o 
   3  14   0      363.21      419.11     41.52 o 
   4  14   0      392.16      547.54     72.10 o 
 -13  15   0        3.33        4.16     19.65 o 
 -12  15   0       15.70       26.22     18.57 o 
 -11  15   0       86.34       56.91     23.96 o 
 -10  15   0      336.63      344.93     34.64 o 
  -9  15   0      127.90      169.75     24.64 o 
  -8  15   0       62.96       68.00     19.03 o 
  -7  15   0       70.11       88.63     24.49 o 
  -6  15   0      221.56      251.94     33.74 o 
  -5  15   0      177.44      148.76     27.08 o 
  -4  15   0      856.91      964.74     54.10 o 
  -3  15   0     1316.82     1438.95     52.82 o 
  -2  15   0      217.70      232.72     27.40 o 
  -1  15   0      171.78      151.46     23.75 o 
   0  15   0       83.51       56.35     18.89 o 
   1  15   0      454.19      520.29     37.85 o 
   2  15   0      554.57      628.35     41.70 o 
   3  15   0      197.56      235.12     36.83 o 
 -12  16   0      137.79      130.70     33.04 o 
 -11  16   0      108.12      155.92     28.09 o 
 -10  16   0       12.83       28.23     18.96 o 
  -9  16   0       38.24       46.94     22.84 o 
  -8  16   0      211.66      294.24     38.21 o 
  -7  16   0      389.01      491.24     45.05 o 
  -6  16   0      590.49      718.12     51.91 o 
  -5  16   0       23.45       43.12     20.97 o 
  -4  16   0      287.88      295.63     34.10 o 
  -3  16   0      662.73      691.03     42.68 o 
  -2  16   0      135.84      161.08     33.81 o 
  -1  16   0      110.08       78.59     22.85 o 
   0  16   0       65.48       74.07     32.99 o 
   1  16   0      168.63      191.85     28.30 o 
 -10  17   0       56.49      110.75     28.49 o 
  -9  17   0        4.79       -0.06     21.57 o 
  -8  17   0       63.50       84.44     26.14 o 
  -7  17   0       10.20      -14.29     17.81 o 
  -6  17   0      424.24      470.98     50.27 o 
  -5  17   0      349.67      448.62     40.95 o 
  -4  17   0      109.18      139.21     25.59 o 
  -3  17   0        0.19      -13.67     17.03 o 
  -2  17   0       45.25       24.19     19.36 o 
  -1  17   0      406.54      505.10     58.87 o 
  -7  18   0       16.15      -10.92     19.73 o 
  -6  18   0      142.43      193.71     35.61 o 
  -5  18   0      164.78      176.47     44.34 o 
  -4  18   0       50.11       39.85     26.21 o 
   3 -18   1        0.70       -9.27     19.80 o 
   4 -18   1       53.95       65.96     22.26 o 
   5 -18   1       13.18       36.19     20.36 o 
   6 -18   1       62.22       30.12     24.44 o 
   7 -18   1      462.74      574.81     73.32 o 
   8 -18   1      523.71      690.26     56.93 o 
   0 -17   1      354.89      480.85     58.88 o 
   1 -17   1        9.14       35.77     29.11 o 
   2 -17   1        9.07       23.23     20.94 o 
   3 -17   1      108.78      106.62     23.66 o 
   4 -17   1       40.71       46.52     19.71 o 
   5 -17   1       38.75       53.06     23.76 o 
   6 -17   1        7.08        8.87     20.90 o 
   7 -17   1       64.47       30.92     21.08 o 
   8 -17   1       11.03       -1.56     18.65 o 
   9 -17   1       25.32       34.48     23.54 o 
  10 -17   1      298.87      293.36     39.47 o 
  -2 -16   1       80.17      101.29     29.33 o 
  -1 -16   1      253.07      279.76     35.43 o 
   0 -16   1       81.30      135.03     36.53 o 
   1 -16   1      133.78      140.34     25.56 o 
   2 -16   1      344.65      433.60     35.54 o 
   3 -16   1      121.72      109.59     22.12 o 
   4 -16   1       19.94       27.12     18.06 o 
   5 -16   1      618.85      740.39     65.34 o 
   6 -16   1      939.19     1052.32     59.21 o 
   7 -16   1      265.72      359.65     39.82 o 
   8 -16   1      334.04      262.86     35.39 o 
   9 -16   1       42.97       32.09     17.60 o 
  10 -16   1       22.95       19.71     17.58 o 
  11 -16   1        6.62       28.39     18.89 o 
  12 -16   1       28.42       33.40     20.34 o 
  -3 -15   1      267.84      265.55     37.31 o 
  -2 -15   1       54.09       -5.67     18.38 o 
  -1 -15   1        0.38        6.77     15.56 o 
   0 -15   1       43.44      103.69     21.50 o 
   1 -15   1       67.82       73.99     22.63 o 
   2 -15   1        9.47       -6.72     14.29 o 
   3 -15   1      107.51       94.49     23.39 o 
   4 -15   1        0.02       -8.50     15.62 o 
   5 -15   1      101.28       96.37     23.63 o 
   6 -15   1      887.14      841.74     52.29 o 
   7 -15   1      888.42      926.49     52.49 o 
   8 -15   1     1563.88     1747.23     72.78 o 
   9 -15   1     1158.41     1225.89     53.63 o 
  10 -15   1      361.65      350.98     34.56 o 
  11 -15   1       28.13       43.20     19.35 o 
  12 -15   1       41.79       51.77     21.02 o 
  13 -15   1       45.03       53.25     22.68 o 
  -5 -14   1      109.76      232.87     67.31 o 
  -4 -14   1      194.62      156.29     30.94 o 
  -3 -14   1      237.44      269.08     35.19 o 
  -2 -14   1      212.38      249.18     28.08 o 
  -1 -14   1      403.49      380.01     30.89 o 
   0 -14   1       26.48       29.95     12.90 o 
   1 -14   1        1.58       -1.36     11.61 o 
   2 -14   1        0.68       -7.45     13.57 o 
   3 -14   1     1574.38     1860.35     89.54 o 
   4 -14   1     1136.98     1334.80    103.18 o 
   5 -14   1      520.41      520.40     34.03 o 
   6 -14   1       29.76       31.76     15.39 o 
   7 -14   1       18.44       -8.37     13.21 o 
   8 -14   1       62.46      105.03     20.57 o 
   9 -14   1      165.27      187.97     25.27 o 
  10 -14   1        0.51        8.90     15.82 o 
  11 -14   1      306.56      351.92     41.02 o 
  12 -14   1       43.97       18.50     18.09 o 
  13 -14   1       63.99       22.54     20.45 o 
  -6 -13   1      107.52      137.27     51.42 o 
  -5 -13   1       25.16       16.30     25.07 o 
  -4 -13   1      128.64      193.27     30.59 o 
  -3 -13   1      651.12      743.77     50.18 o 
  -2 -13   1      512.68      588.53     35.75 o 
  -1 -13   1      244.41      258.63     26.08 o 
   0 -13   1      574.70      592.77     26.54 o 
   1 -13   1       74.14       42.77     13.06 o 
   2 -13   1      961.15      926.85     39.25 o 
   3 -13   1      100.99       95.09     17.00 o 
   4 -13   1      285.65      302.76     25.85 o 
   5 -13   1     1599.00     1642.83     50.80 o 
   6 -13   1     4448.98     4452.32    100.19 o 
   7 -13   1     3475.08     3527.44    100.78 o 
   8 -13   1     1204.89     1021.07     44.46 o 
   9 -13   1       46.23       19.98     14.25 o 
  10 -13   1      125.28      117.33     21.38 o 
  11 -13   1       35.83       53.27     18.56 o 
  12 -13   1      739.25      752.14     44.58 o 
  13 -13   1      559.11      492.56     39.49 o 
  14 -13   1      294.46      216.06     82.30 o 
  -7 -12   1       63.31       47.96     24.79 o 
  -6 -12   1      216.87      233.79     52.56 o 
  -5 -12   1      277.53      202.50     32.04 o 
  -4 -12   1      720.31      721.37     52.02 o 
  -3 -12   1      506.20      509.85     51.59 o 
  -2 -12   1       10.65       10.27     12.21 o 
  -1 -12   1       60.93       54.83     11.70 o 
   0 -12   1      126.71      150.72     20.45 o 
   1 -12   1     1908.06     2076.74     47.48 o 
   2 -12   1      222.00      269.35     21.75 o 
   3 -12   1      272.52      282.63     20.66 o 
   4 -12   1     1629.93     1664.13     48.29 o 
   5 -12   1     1010.99     1225.72     42.45 o 
   6 -12   1     1909.85     2150.36     67.32 o 
   7 -12   1     1531.26     1609.51     49.92 o 
   8 -12   1      891.35      868.67     40.23 o 
   9 -12   1       93.69       70.59     17.95 o 
  10 -12   1       31.62       14.90     14.86 o 
  11 -12   1       24.21       23.28     18.70 o 
  12 -12   1      189.31      172.08     29.31 o 
  13 -12   1      731.59      702.18     78.56 o 
  14 -12   1      389.67      374.83     53.91 o 
  -8 -11   1      118.58       83.20     47.81 o 
  -7 -11   1       14.36       -5.76     20.51 o 
  -6 -11   1      266.10      333.93     37.65 o 
  -5 -11   1      536.60      683.99     45.45 o 
  -4 -11   1     1324.66     1549.83     59.60 o 
  -3 -11   1      235.53      192.80     27.64 o 
  -2 -11   1       36.72       23.80     13.24 o 
  -1 -11   1      261.93      233.61     21.16 o 
   0 -11   1     1385.55     1181.09     28.29 o 
   1 -11   1      352.09      329.81     16.97 o 
   2 -11   1      289.46      317.52     17.93 o 
   3 -11   1     1105.07     1099.09     28.77 o 
   4 -11   1      846.13      704.57     32.33 o 
   5 -11   1     2489.58     2327.20     75.46 o 
   6 -11   1        8.78       13.47     11.17 o 
   7 -11   1      653.60      647.45     33.16 o 
   8 -11   1      589.65      615.39     35.63 o 
   9 -11   1        7.45        2.35     11.69 o 
  10 -11   1       33.95       10.00     12.71 o 
  11 -11   1      430.94      372.41     45.25 o 
  12 -11   1      226.65      214.72     47.34 o 
  13 -11   1        4.54       16.64     23.47 o 
  14 -11   1       13.14        2.41     24.06 o 
  15 -11   1        3.24       -9.89     26.08 o 
  -9 -10   1      144.44      144.90     41.65 o 
  -8 -10   1      123.18       97.38     27.02 o 
  -7 -10   1      270.83      236.61     32.85 o 
  -6 -10   1      601.41      570.95     42.57 o 
  -5 -10   1      888.29      862.11     46.63 o 
  -4 -10   1       44.47       41.50     17.12 o 
  -3 -10   1      624.77      587.52     31.20 o 
  -2 -10   1      951.47      858.26     26.95 o 
  -1 -10   1     2843.30     2821.54     54.87 o 
   0 -10   1      651.73      626.78     20.36 o 
   1 -10   1      568.21      501.53     18.61 o 
   2 -10   1     1922.41     1880.03     35.66 o 
   3 -10   1     2071.30     2160.33     38.31 o 
   4 -10   1     2486.82     2401.91     62.86 o 
   5 -10   1     5251.75     5033.89     82.22 o 
   6 -10   1     4664.81     4946.52     82.97 o 
   7 -10   1     1203.34     1196.20     40.41 o 
   8 -10   1      453.82      405.40     27.35 o 
   9 -10   1        1.79       -2.98     10.94 o 
  10 -10   1      109.19       80.39     17.18 o 
  11 -10   1     1319.12     1154.05     45.35 o 
  12 -10   1      804.13      768.64     65.70 o 
  13 -10   1       14.95       -3.46     38.53 o 
  14 -10   1       49.82       -7.42     22.70 o 
  15 -10   1       23.30       24.32     25.91 o 
  -9  -9   1       61.55       40.22     21.97 o 
  -8  -9   1      186.15      202.59     30.71 o 
  -7  -9   1      365.57      419.68     49.08 o 
  -6  -9   1      808.83      912.59     48.46 o 
  -5  -9   1      198.41      170.35     26.65 o 
  -4  -9   1      276.94      260.05     35.05 o 
  -3  -9   1      103.81       89.80     16.66 o 
  -2  -9   1      158.87      132.51     11.97 o 
  -1  -9   1      135.12      126.10     11.01 o 
   0  -9   1      223.71      246.08     13.44 o 
   1  -9   1     2459.60     2204.35     37.03 o 
   2  -9   1      707.51      544.03     20.26 o 
   3  -9   1     1913.77     1872.11     36.54 o 
   4  -9   1       57.06       49.77      9.75 o 
   5  -9   1     5171.89     4906.20     77.50 o 
   6  -9   1     3209.36     2893.71     58.75 o 
   7  -9   1        7.18       -6.05      8.36 o 
   8  -9   1      505.60      446.87     27.10 o 
   9  -9   1       45.72       35.13     17.55 o 
  10  -9   1        0.58       -4.14     14.22 o 
  11  -9   1      354.20      337.80     37.53 o 
  12  -9   1      164.40      199.32     59.35 o 
  13  -9   1      115.79      132.60     33.83 o 
  14  -9   1      529.64      567.57     60.32 o 
  15  -9   1      412.08      516.41     61.56 o 
 -10  -8   1      212.00      133.22     28.46 o 
  -9  -8   1      255.58      238.50     33.17 o 
  -8  -8   1      461.13      477.10     66.61 o 
  -7  -8   1       10.26        5.82     14.88 o 
  -6  -8   1      566.63      580.30     39.47 o 
  -5  -8   1     1081.39     1116.00     39.80 o 
  -4  -8   1     1036.72      971.47     34.61 o 
  -3  -8   1       81.48      101.09     12.89 o 
  -2  -8   1      118.32      126.14     11.46 o 
  -1  -8   1       28.15       21.32      6.26 o 
   0  -8   1       12.92       11.72      5.53 o 
   1  -8   1      112.17      103.94      9.81 o 
   2  -8   1     2016.23     1979.06     32.76 o 
   3  -8   1     4549.49     4017.24     56.44 o 
   4  -8   1     9601.65     8867.81     90.75 o 
   5  -8   1     8663.56     8381.17     87.76 o 
   6  -8   1     1382.49     1361.10     53.38 o 
   7  -8   1       25.96       21.85     11.18 o 
   8  -8   1      141.29      128.11     16.77 o 
   9  -8   1     3541.16     3497.25     78.55 o 
  10  -8   1      505.33      499.52     29.46 o 
  11  -8   1      101.56       68.05     23.08 o 
  12  -8   1      313.97      260.70     40.00 o 
  13  -8   1      185.71      233.08     53.79 o 
  14  -8   1      198.87      190.69     39.85 o 
  15  -8   1      492.35      420.32     55.91 o 
 -11  -7   1       47.18       20.33     23.02 o 
 -10  -7   1      111.24      124.49     26.54 o 
  -9  -7   1      266.25      240.16     45.54 o 
  -8  -7   1      189.85      108.54     33.04 o 
  -7  -7   1      281.88      288.72     29.86 o 
  -6  -7   1       21.16       27.44     12.52 o 
  -5  -7   1      503.99      491.12     27.10 o 
  -4  -7   1      242.21      199.31     18.25 o 
  -3  -7   1      670.39      656.24     19.65 o 
  -2  -7   1     5296.16     5031.25     77.98 o 
  -1  -7   1     5063.11     4340.48     59.28 o 
   0  -7   1     1661.73     1648.50     26.06 o 
   1  -7   1        6.71        1.32      4.81 o 
   2  -7   1     4670.09     4174.98     47.81 o 
   3  -7   1     9089.08     7441.57     70.32 o 
   4  -7   1    17418.42    16955.09    159.10 o 
   5  -7   1      873.66      833.18     39.73 o 
   6  -7   1      156.10      173.32     15.77 o 
   7  -7   1      121.62       81.38     12.68 o 
   8  -7   1        3.53       17.97     10.57 o 
   9  -7   1     1145.04      894.26     33.53 o 
  10  -7   1      597.90      703.95     35.87 o 
  11  -7   1      323.77      394.50     42.94 o 
  12  -7   1      521.07      481.61     64.84 o 
  13  -7   1      248.72      418.85     50.81 o 
  14  -7   1       25.97       27.15     22.83 o 
  15  -7   1      158.53      110.42     61.41 o 
 -11  -6   1      249.78      292.58     35.80 o 
 -10  -6   1      248.95      286.02     34.12 o 
  -9  -6   1      138.16      158.37     26.46 o 
  -8  -6   1      546.15      444.56     29.51 o 
  -7  -6   1     2695.97     2621.11     60.40 o 
  -6  -6   1     1023.79     1231.22     39.79 o 
  -5  -6   1       93.46       91.41     14.02 o 
  -4  -6   1     1180.64      964.46     31.02 o 
  -3  -6   1      464.16      299.00     13.28 o 
  -2  -6   1      139.78      104.16      9.03 o 
  -1  -6   1      900.01      911.76     20.00 o 
   0  -6   1        6.41        5.77      4.10 o 
   1  -6   1     3698.27     3680.72     41.70 o 
   2  -6   1      874.96      765.40     18.92 o 
   3  -6   1     1840.60     1825.33     29.76 o 
   4  -6   1     1361.43     1274.86     26.38 o 
   5  -6   1     3228.40     3256.81     62.62 o 
   6  -6   1     2880.75     2831.53     44.55 o 
   7  -6   1      546.87      536.01     28.65 o 
   8  -6   1      166.58      191.88     17.44 o 
   9  -6   1      189.16      167.13     25.40 o 
  10  -6   1      136.92      114.46     25.92 o 
  11  -6   1       40.39       33.19     19.75 o 
  12  -6   1      121.95      112.01     29.19 o 
  13  -6   1      428.54      423.14     60.79 o 
  14  -6   1     1247.47     1071.32    130.57 o 
  15  -6   1      129.41      191.79     42.99 o 
 -12  -5   1      311.37      311.96     37.49 o 
 -11  -5   1      373.05      393.94     38.17 o 
 -10  -5   1      438.74      421.74     32.11 o 
  -9  -5   1      304.43      306.40     26.61 o 
  -8  -5   1      361.38      378.69     32.01 o 
  -7  -5   1      236.85      189.58     20.09 o 
  -6  -5   1      759.94      787.42     31.04 o 
  -5  -5   1      737.00      906.60     42.62 o 
  -4  -5   1      651.69      464.88     17.25 o 
  -3  -5   1     4854.94     4773.20     49.56 o 
  -2  -5   1       60.90       60.25      6.21 o 
  -1  -5   1     1392.71     1180.43     25.97 o 
   0  -5   1     6248.84     5914.05     54.30 o 
   1  -5   1     5517.69     4908.10     51.78 o 
   2  -5   1    22952.52    21502.78    164.64 o 
   3  -5   1    10609.86    11681.06    163.57 o 
   4  -5   1      137.16      102.68     15.63 o 
   5  -5   1       47.00       73.15     11.57 o 
   6  -5   1     1403.94     1417.24     29.63 o 
   7  -5   1     1333.65     1379.20     31.63 o 
   8  -5   1     1693.63     1801.00    109.24 o 
   9  -5   1      943.91     1184.94     35.14 o 
  10  -5   1      676.85      625.43     46.40 o 
  11  -5   1      803.18      995.31     79.83 o 
  12  -5   1        2.30       29.25     20.74 o 
  13  -5   1      736.55      891.19     64.95 o 
  14  -5   1     1145.26     1235.64    113.21 o 
  15  -5   1      308.63      277.10     47.53 o 
 -13  -4   1       83.65      105.03     44.35 o 
 -12  -4   1       12.41       22.01     23.86 o 
 -11  -4   1      254.26      197.78     27.77 o 
 -10  -4   1     1028.07      871.62     39.95 o 
  -9  -4   1     2817.65     2752.18     63.57 o 
  -8  -4   1     1599.29     1596.65     49.23 o 
  -7  -4   1      542.72      543.28     27.39 o 
  -6  -4   1     3495.74     3266.78     59.90 o 
  -5  -4   1     2215.07     1841.48     41.24 o 
  -4  -4   1       93.94      150.44     13.74 o 
  -3  -4   1       69.26       66.35      9.32 o 
  -2  -4   1     1766.51     1984.26     27.03 o 
  -1  -4   1     6779.93     6686.96     60.80 o 
   0  -4   1     7506.63     8795.15     75.89 o 
   1  -4   1      525.76      685.19     14.95 o 
   2  -4   1      828.25      984.52     21.95 o 
   3  -4   1    10535.58     9320.07    133.93 o 
   4  -4   1    14688.97    14812.91    160.74 o 
   5  -4   1       40.60       43.64      9.04 o 
   6  -4   1       70.21      169.64     13.70 o 
   7  -4   1     2738.28     2951.55     48.51 o 
   8  -4   1     1529.77     1497.06     30.70 o 
   9  -4   1      688.07      770.58     35.21 o 
  10  -4   1      189.12      275.58     35.23 o 
  11  -4   1      809.71      944.17     58.44 o 
  12  -4   1     1859.79     2245.09     89.51 o 
  13  -4   1      396.86      484.82     51.88 o 
  14  -4   1       15.04       16.50     24.93 o 
  15  -4   1       91.33       78.28     31.46 o 
 -13  -3   1      129.36      106.62     26.88 o 
 -12  -3   1       17.70       25.51     16.09 o 
 -11  -3   1      403.84      429.98     31.66 o 
 -10  -3   1      434.55      502.10     32.03 o 
  -9  -3   1      600.23      468.88     28.97 o 
  -8  -3   1      627.51      646.97     35.76 o 
  -7  -3   1      804.35      990.57     33.00 o 
  -6  -3   1     2861.68     2837.67     52.84 o 
  -5  -3   1     1225.50     1147.46     30.90 o 
  -4  -3   1        3.28       57.47      8.89 o 
  -3  -3   1     1167.23     1016.00     27.05 o 
  -2  -3   1       75.59      112.97     10.21 o 
  -1  -3   1     4801.47     5577.92     52.19 o 
   0  -3   1      713.88      471.73     14.50 o 
   1  -3   1      511.34      399.91     13.74 o 
   2  -3   1     7558.81    10919.73    120.80 o 
   3  -3   1     3277.97     2895.05     55.84 o 
   5  -3   1      934.25      895.81     23.13 o 
   6  -3   1     6932.17     8031.60     84.12 o 
   7  -3   1     4953.13     5918.54     65.55 o 
   8  -3   1      305.72      246.25     14.40 o 
   9  -3   1      474.14      500.60     23.82 o 
  10  -3   1      307.21      324.02     26.44 o 
  11  -3   1      663.46      802.20     54.27 o 
  12  -3   1     3022.15     3102.64    115.41 o 
  13  -3   1      578.41      623.59     73.66 o 
  14  -3   1       14.06        2.98     23.81 o 
  15  -3   1       18.66       26.74     27.15 o 
 -13  -2   1      148.06      107.70     22.21 o 
 -12  -2   1      451.20      487.37     34.06 o 
 -11  -2   1      959.41     1025.88     49.49 o 
 -10  -2   1     2219.46     2261.18     57.08 o 
  -9  -2   1      703.80      742.73     33.20 o 
  -8  -2   1     1060.39      925.10     32.63 o 
  -7  -2   1     2724.72     2409.23     49.66 o 
  -6  -2   1        0.56       11.62      7.29 o 
  -5  -2   1     3700.33     4025.44     58.46 o 
  -4  -2   1    10099.89    10361.85    105.49 o 
  -3  -2   1        2.46       -4.56      4.56 o 
  -2  -2   1     2983.79     2860.76     37.20 o 
  -1  -2   1       53.62      133.14     17.24 o 
   0  -2   1    23177.26    27011.99    429.31 o 
   1  -2   1    48417.11    50108.55    444.22 o 
   2  -2   1    18000.81    17544.86    346.46 o 
   3  -2   1       12.57       -1.32      7.92 o 
   4  -2   1      243.72      341.97     25.07 o 
   5  -2   1     1321.67     1569.25     25.46 o 
   6  -2   1     3347.61     3866.54     51.24 o 
   7  -2   1      156.09      250.68     13.30 o 
   8  -2   1      733.76      708.23     26.24 o 
   9  -2   1      395.67      490.70     27.60 o 
  10  -2   1      970.95      973.85     34.62 o 
  11  -2   1      182.78      198.60     25.18 o 
  12  -2   1      179.12      127.59     29.40 o 
  13  -2   1      220.08      259.73     40.38 o 
  14  -2   1      341.18      479.68     55.10 o 
 -14  -1   1       14.36       12.17     18.09 o 
 -13  -1   1      185.98      165.25     24.55 o 
 -12  -1   1      106.41      127.84     21.05 o 
 -11  -1   1      117.98       84.01     18.29 o 
 -10  -1   1     1997.30     1917.76     51.28 o 
  -9  -1   1       23.70       45.34     12.83 o 
  -8  -1   1        2.63       20.88      9.29 o 
  -7  -1   1       62.85       92.38     12.29 o 
  -6  -1   1     9604.91     9084.75    108.55 o 
  -5  -1   1     6572.32     6365.33     75.90 o 
  -4  -1   1     4690.64     5490.31     64.23 o 
  -3  -1   1    37543.90    40092.41    316.76 o 
  -2  -1   1     3815.16     4361.42     46.19 o 
   2  -1   1     4621.79     4669.28     97.64 o 
   3  -1   1      565.23      608.78     14.81 o 
   4  -1   1       29.06       47.51      7.28 o 
   5  -1   1     1631.29     1832.56     33.38 o 
   6  -1   1      150.10      115.03     16.70 o 
   7  -1   1     3028.71     3248.17     53.92 o 
   8  -1   1      141.47      176.25     16.21 o 
   9  -1   1     1111.45     1222.46     63.02 o 
  10  -1   1     2883.14     3052.53     79.54 o 
  11  -1   1     1042.50     1083.89     39.80 o 
  12  -1   1      201.26      207.92     36.40 o 
  13  -1   1      191.00      151.61     34.15 o 
  14  -1   1       17.00       33.88     31.63 o 
 -14   0   1      200.03      198.03     38.41 o 
 -13   0   1      356.48      386.18     46.67 o 
 -12   0   1      573.64      720.63     36.88 o 
 -11   0   1      328.25      324.62     25.74 o 
 -10   0   1      591.01      582.91     29.84 o 
  -9   0   1       41.17       20.36     10.11 o 
  -8   0   1      182.89      141.15     15.40 o 
  -7   0   1     1943.89     1984.68     41.94 o 
  -6   0   1     4450.86     4300.04     61.02 o 
  -5   0   1      432.60      559.25     23.00 o 
  -4   0   1      885.59      811.60     20.23 o 
  -3   0   1     1263.34     1653.18     26.07 o 
  -2   0   1    12575.24    13303.51    113.61 o 
   1   0   1       12.00       48.85      7.89 o 
   2   0   1     2005.75     2622.01     37.18 o 
   3   0   1     3122.26     3840.63     53.52 o 
   4   0   1     1719.72     2378.68     37.05 o 
   5   0   1      709.77      675.81     21.22 o 
   6   0   1       46.77       93.12     11.07 o 
   7   0   1      218.98      274.99     18.07 o 
   8   0   1      458.48      407.36     22.75 o 
   9   0   1       57.19       13.31     10.93 o 
  10   0   1      776.34      901.28     40.12 o 
  11   0   1     1248.64     1391.71     45.59 o 
  12   0   1      379.80      391.83     49.07 o 
  13   0   1      269.59      341.03     45.80 o 
  14   0   1        0.12      -11.41     23.19 o 
 -14   1   1       14.03        8.03     21.12 o 
 -13   1   1      299.68      408.37     92.46 o 
 -12   1   1     1229.06     1257.02     74.69 o 
 -11   1   1      609.92      850.84     35.93 o 
 -10   1   1      535.48      446.35     26.17 o 
  -9   1   1     1584.69     1719.48     54.39 o 
  -8   1   1     3674.96     3606.04     60.96 o 
  -7   1   1     8717.41     8921.34    102.43 o 
  -6   1   1      746.27      759.21     23.03 o 
  -5   1   1     2067.58     2257.62     37.04 o 
  -4   1   1       72.37       70.29      7.41 o 
  -3   1   1       15.06        2.74      4.19 o 
  -2   1   1     3964.28     4017.45     84.26 o 
   0   1   1    16215.65    18011.82    206.79 o 
   1   1   1     4504.30     4814.56     69.52 o 
   2   1   1    42394.07    44147.72    397.09 o 
   3   1   1      350.89      572.92     19.75 o 
   4   1   1     3887.44     4356.77     65.89 o 
   5   1   1     6960.20     7784.18     91.20 o 
   6   1   1     5289.52     5339.17     86.44 o 
   7   1   1     1006.68      973.41     31.28 o 
   8   1   1      460.22      497.33     35.65 o 
   9   1   1      484.17      430.97     26.24 o 
  10   1   1       86.53       50.09     20.37 o 
  11   1   1       84.03       71.55     16.93 o 
  12   1   1      138.05      140.36     23.98 o 
  13   1   1       10.49       15.56     16.05 o 
 -15   2   1        0.11        7.05     22.93 o 
 -14   2   1      101.24       75.61     27.69 o 
 -13   2   1      229.27      207.65     36.53 o 
 -12   2   1       99.75      110.02     18.67 o 
 -11   2   1       64.80       56.94     14.28 o 
 -10   2   1      346.14      388.08     24.03 o 
  -9   2   1      464.70      447.90     23.56 o 
  -8   2   1     2166.06     2067.86     43.31 o 
  -7   2   1     1887.33     2232.97     33.00 o 
  -6   2   1     2183.56     2060.44     28.04 o 
  -5   2   1      119.22      121.37      8.06 o 
  -4   2   1     2901.34     3099.43     40.13 o 
  -3   2   1     2918.08     2743.02     48.77 o 
  -2   2   1     1027.50     1206.48     28.24 o 
  -1   2   1       11.91       79.93     11.73 o 
   0   2   1     6224.53     7587.25     82.55 o 
   1   2   1     2910.92     3691.78     51.57 o 
   2   2   1     5219.59     6548.72     78.16 o 
   3   2   1    10377.32    10572.43    119.97 o 
   4   2   1       23.21        6.36      6.65 o 
   5   2   1       37.47       47.28      9.29 o 
   6   2   1      260.65      203.02     17.12 o 
   7   2   1     1003.92     1120.49     34.43 o 
   8   2   1     1787.01     1738.74     45.70 o 
   9   2   1     2858.56     2773.77     76.43 o 
  10   2   1     1521.80     1686.38     49.85 o 
  11   2   1      215.87      218.63     34.56 o 
  12   2   1       54.09       51.45     19.79 o 
  13   2   1      189.39      200.72     32.91 o 
 -15   3   1      206.67      223.55     41.65 o 
 -14   3   1     1500.10     1709.24     90.81 o 
 -13   3   1     1804.72     1850.14    152.77 o 
 -12   3   1        0.52       -1.09     15.58 o 
 -11   3   1      277.87      428.61     34.15 o 
 -10   3   1     2416.40     2364.73     78.04 o 
  -9   3   1     4971.72     4851.27     87.45 o 
  -8   3   1     3557.31     3897.27     51.18 o 
  -7   3   1      279.02      218.90     12.42 o 
  -6   3   1       21.25        5.27      5.09 o 
  -5   3   1     1781.09     1972.95     32.41 o 
  -4   3   1     1772.89     1968.40     30.60 o 
  -3   3   1     2137.95     2963.62     51.19 o 
  -2   3   1    35396.45    37528.41    264.25 o 
  -1   3   1    43130.29    43458.01    385.79 o 
   0   3   1    16173.04    18143.71    138.24 o 
   1   3   1      249.05      291.98     12.47 o 
   2   3   1     5950.83     6379.86    125.03 o 
   3   3   1     4576.54     4789.62     90.69 o 
   4   3   1     1879.15     1528.40     38.79 o 
   5   3   1       40.63       16.23      8.60 o 
   6   3   1      212.62      171.73     16.39 o 
   7   3   1      318.50      259.12     20.50 o 
   8   3   1      109.73       58.13     13.83 o 
   9   3   1      185.80      201.70     23.36 o 
  10   3   1        4.57        0.91     12.44 o 
  11   3   1      104.40      100.28     24.19 o 
  12   3   1      332.87      371.94     38.99 o 
  13   3   1       59.77       54.37     33.31 o 
 -15   4   1       15.33      -14.27     21.75 o 
 -14   4   1      163.55      138.83     33.80 o 
 -13   4   1      658.91      661.16     56.64 o 
 -12   4   1       22.09       12.25     17.96 o 
 -11   4   1       92.51       56.49     20.28 o 
 -10   4   1      123.34      105.94     17.85 o 
  -9   4   1     1040.60     1120.34     39.49 o 
  -8   4   1     5971.78     5590.56     66.51 o 
  -7   4   1     5868.46     6447.16     70.53 o 
  -6   4   1      163.22      267.54     16.06 o 
  -5   4   1      802.91      721.30     18.23 o 
  -4   4   1       56.36      108.72      8.20 o 
  -3   4   1      678.39      762.87     18.94 o 
   0   4   1     1240.04     1295.21     17.92 o 
   1   4   1      112.37       94.74      6.84 o 
   2   4   1      704.63      600.06     16.56 o 
   3   4   1      138.26      131.68     11.02 o 
   4   4   1     1030.56     1168.03     27.69 o 
   5   4   1     1185.73     1136.96     34.61 o 
   6   4   1     3058.89     2675.03     54.44 o 
   7   4   1     2372.68     2425.73     54.98 o 
   8   4   1     2574.44     2340.70     56.96 o 
   9   4   1      580.39      532.38     38.84 o 
  10   4   1      166.92      107.72     23.99 o 
  11   4   1        4.12       24.59     18.54 o 
  12   4   1      307.02      264.54     35.38 o 
 -15   5   1      362.36      292.52     48.49 o 
 -14   5   1        5.66       -5.81     19.24 o 
 -13   5   1      114.56      144.11     87.76 o 
 -12   5   1       74.61       82.12     24.53 o 
 -11   5   1      127.65      107.96     25.41 o 
 -10   5   1      626.07      615.67     44.83 o 
  -9   5   1      249.03      198.12     14.87 o 
  -8   5   1       42.04       12.94      7.24 o 
  -7   5   1      143.61      172.40     14.65 o 
  -6   5   1      626.19      622.49     18.80 o 
  -5   5   1      767.44      635.94     20.73 o 
  -4   5   1     8906.48     8000.49     77.39 o 
  -3   5   1    26796.45    24672.65    209.80 o 
  -2   5   1    12770.20    13324.77    111.89 o 
  -1   5   1     1982.01     2153.96     36.55 o 
   0   5   1     1230.17     1194.69     18.72 o 
   1   5   1     8937.24     8524.29     73.65 o 
   2   5   1      111.24       63.71     11.24 o 
   3   5   1       74.24       99.11     11.08 o 
   4   5   1     1392.71     1120.38     29.09 o 
   5   5   1      501.04      578.87     26.04 o 
   6   5   1       65.78       89.28     14.77 o 
   7   5   1      510.43      458.01     34.18 o 
   8   5   1     1011.60     1012.13     69.33 o 
   9   5   1      891.84      966.57     50.28 o 
  10   5   1      829.74      772.01     48.56 o 
  11   5   1       46.49       10.24     19.63 o 
  12   5   1       82.66      134.77     30.45 o 
 -15   6   1      465.03      544.06     59.97 o 
 -14   6   1      137.18      158.56     35.49 o 
 -13   6   1       40.32       32.88     24.53 o 
 -12   6   1      146.49      136.35     28.59 o 
 -11   6   1     1928.14     1990.07    149.92 o 
 -10   6   1     5746.97     5660.44    144.13 o 
  -9   6   1     4545.64     4419.04     81.54 o 
  -8   6   1     1113.56     1046.56     27.72 o 
  -7   6   1      473.67      490.74     18.83 o 
  -6   6   1      981.69      960.44     28.93 o 
  -5   6   1       90.81      118.90     10.49 o 
  -4   6   1      627.78      717.51     19.81 o 
  -3   6   1     7294.03     8350.15    103.42 o 
  -2   6   1     5344.61     5135.03     57.93 o 
  -1   6   1     2572.71     2193.17     30.37 o 
   0   6   1     6544.34     6400.21     76.18 o 
   1   6   1      330.40      356.87     13.73 o 
   2   6   1     5141.54     5190.95     62.31 o 
   3   6   1     3578.94     3301.15     53.27 o 
   4   6   1       38.74       19.72      9.68 o 
   5   6   1      780.64      783.14     38.88 o 
   6   6   1      302.53      252.17     27.58 o 
   7   6   1      262.24      283.33     67.84 o 
   8   6   1       13.08       22.73     16.11 o 
   9   6   1      216.61      216.11     28.90 o 
  10   6   1        0.02       10.44     17.65 o 
  11   6   1       82.06       25.79     21.69 o 
 -15   7   1       11.51       26.21     25.31 o 
 -14   7   1       14.26      -19.47     19.47 o 
 -13   7   1       55.94       37.08     34.17 o 
 -12   7   1        0.77      -13.22     15.63 o 
 -11   7   1        2.31       -4.29     23.36 o 
 -10   7   1      242.44      278.77     22.42 o 
  -9   7   1     2182.13     2306.53     66.95 o 
  -8   7   1     1538.13     1462.89     65.30 o 
  -7   7   1      379.90      371.42     17.74 o 
  -6   7   1     4935.46     4547.16     59.58 o 
  -5   7   1     2633.47     2186.92     39.45 o 
  -4   7   1      257.44      407.83     17.03 o 
  -3   7   1      759.27      628.09     19.76 o 
  -2   7   1      320.94      271.97     14.22 o 
  -1   7   1     2134.71     1985.17     30.64 o 
   0   7   1      972.19      940.23     27.79 o 
   1   7   1        0.21        4.89      5.10 o 
   2   7   1      158.65      170.18     13.26 o 
   3   7   1       29.46       10.86     10.78 o 
   4   7   1      345.06      355.59     45.83 o 
   5   7   1     1511.86     1456.72     63.84 o 
   6   7   1     2734.60     2667.13     79.15 o 
   7   7   1     1137.37     1143.35     58.79 o 
   8   7   1     1462.63     1292.59     57.55 o 
   9   7   1      210.32      251.60     55.62 o 
  10   7   1       24.98       23.57     21.52 o 
 -15   8   1       52.75       39.19     27.08 o 
 -14   8   1        0.26       -3.49     20.70 o 
 -13   8   1      385.40      549.59    135.99 o 
 -12   8   1     2219.09     2356.29     92.86 o 
 -11   8   1     2848.82     2733.65    100.88 o 
 -10   8   1     1015.57     1045.01     38.29 o 
  -9   8   1      119.98      111.53     16.00 o 
  -8   8   1       24.56       41.57     12.47 o 
  -7   8   1      180.51      203.74     18.68 o 
  -6   8   1     1208.07     1216.04     30.13 o 
  -5   8   1     1000.22     1055.75     27.65 o 
  -4   8   1       57.86       13.31      7.30 o 
  -3   8   1      361.53      223.08     14.36 o 
  -2   8   1      287.20      252.61     16.23 o 
  -1   8   1      945.59      924.40     25.97 o 
   0   8   1     5339.24     4712.91     50.79 o 
   1   8   1     7623.93     7021.21     66.61 o 
   2   8   1      305.41      312.94     33.50 o 
   3   8   1      189.63      243.02     31.78 o 
   4   8   1      162.58      139.41     30.12 o 
   5   8   1      990.16      854.34     44.70 o 
   6   8   1      606.65      532.53     47.26 o 
   7   8   1        4.81       -7.53     16.63 o 
   8   8   1        7.26      -14.26     17.24 o 
   9   8   1       31.67        8.59     20.11 o 
  10   8   1       26.92       25.20     29.53 o 
 -15   9   1       12.82       13.13     28.75 o 
 -14   9   1      101.39       64.77     28.83 o 
 -13   9   1       63.06        4.67     20.58 o 
 -12   9   1      798.48      817.33     61.13 o 
 -11   9   1     1856.51     1927.73     54.68 o 
 -10   9   1     3134.76     3121.57     68.16 o 
  -9   9   1     2008.40     1927.55     86.87 o 
  -8   9   1     1136.00     1187.61     39.45 o 
  -7   9   1     1361.84     1182.22     58.45 o 
  -6   9   1      529.17      499.03     26.18 o 
  -5   9   1     1489.12     1322.18     32.44 o 
  -4   9   1        2.36        6.31      7.33 o 
  -3   9   1      577.28      499.83     20.80 o 
  -2   9   1      234.28      251.13     14.27 o 
  -1   9   1      188.09      262.31     13.48 o 
   0   9   1      134.25      141.75     12.67 o 
   1   9   1      521.53      517.29     23.42 o 
   2   9   1       19.82       22.02     11.98 o 
   3   9   1     1236.61     1285.46     93.83 o 
   4   9   1     1613.04     1737.00     73.50 o 
   5   9   1      797.04      807.87     64.45 o 
   6   9   1      525.54      610.25     44.23 o 
   7   9   1      178.53      153.61     32.70 o 
   8   9   1       10.82        3.22     20.23 o 
   9   9   1       63.27       40.13     23.81 o 
 -15  10   1       83.70       58.05     37.02 o 
 -14  10   1      187.53      112.06     31.94 o 
 -13  10   1      567.93      568.54     57.04 o 
 -12  10   1       24.76       -0.08     18.57 o 
 -11  10   1      452.54      443.89     31.87 o 
 -10  10   1      167.89      139.80     20.52 o 
  -9  10   1      326.32      381.30     27.42 o 
  -8  10   1       14.96       20.80     12.08 o 
  -7  10   1      658.25      645.29     35.82 o 
  -6  10   1      775.66      686.76     31.56 o 
  -5  10   1      534.97      554.61     23.88 o 
  -4  10   1      291.07      330.56     19.31 o 
  -3  10   1     2373.43     2439.41     45.89 o 
  -2  10   1     8458.59     7949.77    111.67 o 
  -1  10   1     8716.58     8136.25     97.83 o 
   0  10   1      419.03      467.38     23.92 o 
   1  10   1      127.58      147.23     15.94 o 
   2  10   1      131.19      105.57     19.41 o 
   3  10   1     1397.67     1253.13     64.83 o 
   4  10   1     1081.71     1200.18     52.51 o 
   5  10   1      497.56      495.58     74.75 o 
   6  10   1      401.56      409.91     40.05 o 
   7  10   1      504.19      496.89     44.30 o 
   8  10   1      271.58      280.54     38.70 o 
 -15  11   1       20.04       68.86     31.37 o 
 -14  11   1      203.99      102.01     32.96 o 
 -13  11   1     2210.21     2249.77     99.67 o 
 -12  11   1     2214.01     2380.73     66.93 o 
 -11  11   1      696.41      722.36     38.91 o 
 -10  11   1      382.39      403.17     30.83 o 
  -9  11   1      117.69       91.01     17.86 o 
  -8  11   1      454.12      457.05     30.04 o 
  -7  11   1      113.68       53.81     20.52 o 
  -6  11   1       54.69       45.39     13.30 o 
  -5  11   1      379.93      406.70     26.33 o 
  -4  11   1       82.40       73.39     12.74 o 
  -3  11   1       63.56      136.68     15.39 o 
  -2  11   1        5.06       13.92      9.62 o 
  -1  11   1       68.87       61.30     12.49 o 
   0  11   1      361.25      341.36     22.51 o 
   1  11   1      566.60      607.32     28.10 o 
   2  11   1      452.01      598.64     39.61 o 
   3  11   1       64.65      103.16     28.57 o 
   4  11   1      255.33      214.80     30.62 o 
   5  11   1      167.50      183.72     30.45 o 
   6  11   1       20.71       -0.83     19.67 o 
   7  11   1       70.04       37.36     22.35 o 
 -14  12   1        2.81       -0.60     23.19 o 
 -13  12   1      785.16      764.64     66.00 o 
 -12  12   1     1151.43     1063.30     49.07 o 
 -11  12   1      285.47      347.06     31.91 o 
 -10  12   1      453.75      515.12     34.83 o 
  -9  12   1     1097.47     1211.64     47.49 o 
  -8  12   1      123.68      170.94     21.55 o 
  -7  12   1      473.34      538.87     32.41 o 
  -6  12   1        2.56       -2.25     10.71 o 
  -5  12   1      154.44      140.45     19.09 o 
  -4  12   1     2335.94     2498.68     72.13 o 
  -3  12   1     3549.37     3657.95    104.05 o 
  -2  12   1      241.84      259.62     21.32 o 
  -1  12   1        1.42       -2.81      9.93 o 
   0  12   1       30.06       28.58     11.83 o 
   1  12   1      123.49      100.03     18.78 o 
   2  12   1      297.74      305.60     33.59 o 
   3  12   1      297.13      454.43     49.51 o 
   4  12   1      419.87      471.43     41.89 o 
   5  12   1      663.08      811.40     53.42 o 
   6  12   1      512.53      574.48     92.97 o 
 -14  13   1      576.97      705.21    130.06 o 
 -13  13   1      153.93      179.13     26.84 o 
 -12  13   1       36.36       35.59     18.42 o 
 -11  13   1       99.02       57.19     18.58 o 
 -10  13   1      885.00      924.98     45.33 o 
  -9  13   1      927.08      964.04     52.31 o 
  -8  13   1      119.92      124.75     19.96 o 
  -7  13   1       11.14       11.89     12.84 o 
  -6  13   1       68.16       24.01     15.99 o 
  -5  13   1        0.09        5.92     14.02 o 
  -4  13   1      138.02       73.17     21.34 o 
  -3  13   1     1306.76     1373.46     41.73 o 
  -2  13   1     1097.30     1273.98     40.94 o 
  -1  13   1     1137.84     1272.23     40.19 o 
   0  13   1      166.90      214.68     21.53 o 
   1  13   1       53.39       65.76     20.95 o 
   2  13   1      713.81      796.58     55.06 o 
   3  13   1      703.45      852.35     51.83 o 
   4  13   1       90.50      118.59     29.48 o 
   5  13   1       70.48       41.73     36.08 o 
 -13  14   1      553.34      521.06     65.77 o 
 -12  14   1      344.78      439.41     37.71 o 
 -11  14   1      813.75      895.79     47.77 o 
 -10  14   1      309.94      359.03     33.52 o 
  -9  14   1       38.66       37.27     16.56 o 
  -8  14   1        5.93       -5.97     14.09 o 
  -7  14   1       95.49       96.85     23.27 o 
  -6  14   1      312.51      410.86     38.81 o 
  -5  14   1       44.99       44.13     25.42 o 
  -4  14   1       56.76       42.52     28.22 o 
  -3  14   1      796.33      761.51     39.81 o 
  -2  14   1      428.92      451.29     29.25 o 
  -1  14   1       11.19       12.90     12.47 o 
   0  14   1       84.80      100.83     21.40 o 
   1  14   1       25.57       79.54     23.06 o 
   2  14   1       53.92       64.33     20.13 o 
   3  14   1      350.45      323.91     39.35 o 
   4  14   1      215.85      286.71     39.15 o 
 -13  15   1      284.18      253.40     38.34 o 
 -12  15   1      143.39       99.81     25.09 o 
 -11  15   1      320.09      309.21     33.30 o 
 -10  15   1      245.34      273.34     30.44 o 
  -9  15   1       53.14       15.64     29.37 o 
  -8  15   1        6.46      -11.12     16.78 o 
  -7  15   1       23.88       19.23     18.73 o 
  -6  15   1      251.24      185.98     30.08 o 
  -5  15   1     1416.36     1559.72     87.85 o 
  -4  15   1     2392.72     2621.46     71.49 o 
  -3  15   1     1062.75     1242.15     56.68 o 
  -2  15   1      182.85      204.27     34.87 o 
  -1  15   1        6.71       -6.02     13.84 o 
   0  15   1      608.74      749.93     50.08 o 
   1  15   1      497.27      638.80     41.77 o 
   2  15   1      124.46      187.37     31.63 o 
 -11  16   1       42.70       61.37     27.01 o 
 -10  16   1      224.07      249.79     36.38 o 
  -9  16   1       24.40       28.57     35.62 o 
  -8  16   1       11.21        2.13     17.25 o 
  -7  16   1       73.04       90.62     25.45 o 
  -6  16   1      272.75      236.92     34.30 o 
  -5  16   1      707.91      699.31     52.90 o 
  -4  16   1      447.24      504.43     39.36 o 
  -3  16   1      300.82      354.78     34.98 o 
  -2  16   1      423.14      389.64     35.88 o 
  -1  16   1      372.24      418.86     43.14 o 
   0  16   1        5.04        3.07     37.39 o 
   1  16   1        1.25        9.30     18.18 o 
 -10  17   1       36.67       24.71     29.35 o 
  -9  17   1       52.73       35.56     24.47 o 
  -8  17   1        3.64        4.88     20.14 o 
  -7  17   1      128.03      211.38     34.84 o 
  -6  17   1      506.89      748.09     77.34 o 
  -5  17   1      289.66      421.04     38.85 o 
  -4  17   1       18.27       31.17     20.57 o 
  -3  17   1       78.33      107.84     33.45 o 
  -2  17   1      307.86      334.35     41.21 o 
   3 -18   2       18.99       29.91     20.98 o 
   4 -18   2      110.43      102.89     29.30 o 
   5 -18   2       26.52       25.27     18.95 o 
   6 -18   2      494.00      578.83     57.60 o 
   7 -18   2      769.64      979.02     84.07 o 
   8 -18   2      447.16      486.29     50.72 o 
   0 -17   2      152.67      288.06     69.92 o 
   1 -17   2       50.60       80.76     38.60 o 
   2 -17   2      114.10      180.70     27.62 o 
   3 -17   2       85.79      113.83     22.86 o 
   4 -17   2       49.70       77.55     21.77 o 
   5 -17   2       17.05        8.76     19.15 o 
   6 -17   2       15.56       11.39     19.21 o 
   7 -17   2      132.77      153.36     30.26 o 
   8 -17   2      205.54      197.70     33.91 o 
   9 -17   2      672.44      823.38     49.48 o 
  10 -17   2      412.74      449.23     45.39 o 
  -2 -16   2       92.38       73.50     33.59 o 
  -1 -16   2      327.29      335.77     49.21 o 
   0 -16   2      160.42      170.46     39.20 o 
   1 -16   2       91.42       88.41     21.11 o 
   2 -16   2        2.47      -11.75     14.88 o 
   3 -16   2      205.74      251.95     28.97 o 
   4 -16   2      465.24      603.37     57.10 o 
   5 -16   2      816.54      921.09     55.78 o 
   6 -16   2       63.69       64.71     23.21 o 
   7 -16   2        0.57      -14.70     14.70 o 
   8 -16   2       88.44       18.28     21.81 o 
   9 -16   2        0.41       -0.86     14.83 o 
  10 -16   2       56.30       67.46     20.39 o 
  11 -16   2       49.75       47.51     20.29 o 
  12 -16   2       21.04       39.91     22.23 o 
  -3 -15   2       12.12       16.53     26.37 o 
  -2 -15   2      185.75      278.77     30.98 o 
  -1 -15   2      232.00      336.69     30.78 o 
   0 -15   2      203.05      222.78     44.08 o 
   1 -15   2        3.91       -4.54     14.49 o 
   2 -15   2       85.19       60.66     18.85 o 
   3 -15   2      204.11      230.36     26.50 o 
   4 -15   2       32.51       32.92     20.98 o 
   5 -15   2      275.34      283.87     28.33 o 
   6 -15   2      688.80      810.47     42.72 o 
   7 -15   2     2133.21     2145.48     64.57 o 
   8 -15   2     2538.78     2642.83     72.81 o 
   9 -15   2      707.25      787.73     45.12 o 
  10 -15   2        3.81       30.36     18.13 o 
  11 -15   2       91.92      175.02     28.06 o 
  12 -15   2      105.33      106.65     25.12 o 
  13 -15   2      221.79      248.51     32.42 o 
  -5 -14   2       35.60       63.71     29.69 o 
  -4 -14   2      244.91      245.91     42.84 o 
  -3 -14   2      306.38      293.37     34.89 o 
  -2 -14   2      124.55       98.81     21.83 o 
  -1 -14   2       32.77       49.37     17.44 o 
   0 -14   2      532.19      660.41     29.23 o 
   1 -14   2       37.58       63.29     17.36 o 
   2 -14   2     1399.46     1765.26     54.39 o 
   3 -14   2      687.65      714.44     36.84 o 
   4 -14   2       19.74       22.08     12.36 o 
   5 -14   2       78.61       95.81     18.94 o 
   6 -14   2       69.42       87.84     18.47 o 
   7 -14   2      137.65      135.14     22.24 o 
   8 -14   2      755.36      818.05     55.34 o 
   9 -14   2      487.40      440.89     35.06 o 
  10 -14   2       18.00       -7.33     14.03 o 
  11 -14   2       20.97       -0.41     14.97 o 
  12 -14   2        1.20       30.57     18.25 o 
  13 -14   2      231.05      241.11     31.48 o 
  -6 -13   2       42.09       53.77     41.24 o 
  -5 -13   2       23.72       11.84     24.28 o 
  -4 -13   2      412.15      424.21     52.72 o 
  -3 -13   2      495.06      607.82     42.59 o 
  -2 -13   2       39.50       30.12     15.88 o 
  -1 -13   2       66.51       65.33     16.97 o 
   0 -13   2      180.30      212.88     18.29 o 
   1 -13   2      517.49      468.07     31.46 o 
   2 -13   2       51.43       22.96     12.50 o 
   3 -13   2      206.67      194.78     21.50 o 
   4 -13   2      662.37      696.36     38.64 o 
   5 -13   2     2254.97     2245.69     70.29 o 
   6 -13   2     2419.67     2450.70     63.66 o 
   7 -13   2      743.69      650.81     36.59 o 
   8 -13   2        1.02       -0.47     13.06 o 
   9 -13   2       93.06      136.34     22.72 o 
  10 -13   2        8.44       24.18     15.63 o 
  11 -13   2       14.33        9.04     14.25 o 
  12 -13   2      167.96      123.69     23.03 o 
  13 -13   2        3.18       17.09     18.68 o 
  14 -13   2        0.02        3.04     27.14 o 
  -7 -12   2      240.11      132.52     40.31 o 
  -6 -12   2      722.73      746.58     98.22 o 
  -5 -12   2     1020.48     1048.55     55.13 o 
  -4 -12   2      324.91      277.54     40.01 o 
  -3 -12   2      122.62      169.01     26.23 o 
  -2 -12   2     1049.99     1186.27     43.36 o 
  -1 -12   2      270.36      342.83     20.64 o 
   0 -12   2      197.12      264.83     15.71 o 
   1 -12   2      313.09      287.22     15.79 o 
   2 -12   2     1004.75      938.46     36.57 o 
   3 -12   2     3076.56     3013.61    105.15 o 
   4 -12   2     1222.02     1314.09     38.10 o 
   5 -12   2     1234.96     1276.07     43.84 o 
   6 -12   2     2118.05     2133.51     59.15 o 
   7 -12   2     3004.21     2928.81     67.80 o 
   8 -12   2     1450.15     1313.51     46.72 o 
   9 -12   2      672.77      542.82     45.94 o 
  10 -12   2      116.98       79.57     18.29 o 
  11 -12   2      170.12      148.10     23.06 o 
  12 -12   2     1099.36     1188.13     51.39 o 
  13 -12   2      381.15      510.57    117.05 o 
  14 -12   2      138.55      157.07     40.92 o 
  -8 -11   2        4.67      -15.18     22.22 o 
  -7 -11   2       51.03       52.52     25.59 o 
  -6 -11   2       59.17       83.66     24.09 o 
  -5 -11   2      358.45      409.97     37.37 o 
  -4 -11   2      176.58      162.26     26.13 o 
  -3 -11   2      235.03      261.77     24.32 o 
  -2 -11   2      234.01      305.03     21.33 o 
  -1 -11   2        6.93       18.04      8.15 o 
   0 -11   2      205.57      233.32     14.27 o 
   1 -11   2      928.15      914.63     23.18 o 
   2 -11   2     1060.11     1019.01     28.13 o 
   3 -11   2      237.17      230.40     18.28 o 
   4 -11   2      738.12      696.11     28.09 o 
   5 -11   2       39.94        5.42      9.91 o 
   6 -11   2      584.08      503.97     33.75 o 
   7 -11   2      245.82      244.29     23.20 o 
   8 -11   2        8.07        6.73     11.66 o 
   9 -11   2       48.03      104.13     24.08 o 
  10 -11   2      444.30      540.57     34.60 o 
  11 -11   2       15.49       47.46     15.87 o 
  12 -11   2      190.66      226.09     27.99 o 
  13 -11   2      128.87       84.13     45.73 o 
  14 -11   2      256.81      226.41     44.20 o 
  -9 -10   2      161.95      149.16     45.52 o 
  -8 -10   2      466.38      452.01     57.74 o 
  -7 -10   2     1016.06     1007.85     53.60 o 
  -6 -10   2      501.62      457.81     38.61 o 
  -5 -10   2      281.31      340.40     38.70 o 
  -4 -10   2     1400.47     1298.22     51.37 o 
  -3 -10   2      720.50      682.68     28.76 o 
  -2 -10   2      618.82      648.69     20.55 o 
  -1 -10   2      499.25      388.58     16.26 o 
   0 -10   2       59.30       55.33      8.61 o 
   1 -10   2      444.08      526.82     25.10 o 
   2 -10   2      590.00      671.09     22.05 o 
   3 -10   2      717.10      788.93     24.30 o 
   4 -10   2     5811.07     5733.23    126.91 o 
   5 -10   2     8485.85     8140.33    127.55 o 
   6 -10   2     3535.33     3292.76     76.56 o 
   7 -10   2       53.15       69.23     18.10 o 
   8 -10   2      188.87      119.92     17.67 o 
   9 -10   2      475.21      400.66     39.15 o 
  10 -10   2      641.28      564.74     43.69 o 
  11 -10   2      252.77      264.09     26.58 o 
  12 -10   2       75.63       36.79     21.51 o 
  13 -10   2        2.86       30.26     22.95 o 
  14 -10   2       11.31       -7.98     20.80 o 
  15 -10   2      112.29       87.45     36.19 o 
 -10  -9   2       19.99       59.46     38.84 o 
  -9  -9   2       32.77       81.66     30.45 o 
  -8  -9   2        5.11       19.98     19.31 o 
  -7  -9   2      214.49      216.15     29.52 o 
  -6  -9   2      411.14      320.91     31.95 o 
  -5  -9   2       29.90       45.46     15.06 o 
  -4  -9   2      760.15      772.21     33.67 o 
  -3  -9   2      865.10      843.12     29.77 o 
  -2  -9   2     3102.20     3045.50     43.27 o 
  -1  -9   2     7802.83     7615.01     68.37 o 
   0  -9   2     4445.88     4287.95     46.91 o 
   1  -9   2      634.94      642.24     22.87 o 
   2  -9   2       41.21       53.11      8.36 o 
   3  -9   2      475.70      373.45     17.57 o 
   4  -9   2     4113.78     3707.86     64.58 o 
   5  -9   2     4275.27     3981.53     83.33 o 
   6  -9   2      906.61      961.62     39.86 o 
   7  -9   2       50.79       32.64     16.28 o 
   8  -9   2     1568.58     1528.37     44.67 o 
   9  -9   2     1471.47     1285.87     45.81 o 
  10  -9   2      847.83      762.44     50.10 o 
  11  -9   2      434.32      401.05     29.38 o 
  12  -9   2      401.11      389.58     47.79 o 
  13  -9   2      504.62      483.95     54.30 o 
  14  -9   2      982.82      954.67     73.65 o 
  15  -9   2      183.03      287.29    109.44 o 
 -10  -8   2      167.81      143.14     33.72 o 
  -9  -8   2      596.05      479.89     50.90 o 
  -8  -8   2      235.51      208.16     29.70 o 
  -7  -8   2      324.36      272.33     54.00 o 
  -6  -8   2     1423.84     1449.09     46.62 o 
  -5  -8   2       76.29       46.36     13.73 o 
  -4  -8   2        4.44        5.35      9.90 o 
  -3  -8   2      125.98      133.10     11.11 o 
  -2  -8   2      412.82      372.75     15.33 o 
  -1  -8   2       42.84       48.33      7.49 o 
   0  -8   2      195.29      194.55     10.50 o 
   1  -8   2       13.18       20.69      7.10 o 
   2  -8   2     2056.20     2032.79     36.30 o 
   3  -8   2     7652.24     6633.56     73.61 o 
   4  -8   2     4949.65     4640.58     57.48 o 
   5  -8   2      347.27      342.88     24.26 o 
   6  -8   2     1488.11     1322.65     43.88 o 
   7  -8   2      983.85      806.73     36.18 o 
   8  -8   2       18.93       32.33     13.55 o 
   9  -8   2      278.15      266.02     23.18 o 
  10  -8   2      536.55      389.01     27.05 o 
  11  -8   2      270.14      256.98     37.28 o 
  12  -8   2      293.09      241.70     38.08 o 
  13  -8   2      188.91      213.68     38.73 o 
  14  -8   2      742.93      836.47     75.20 o 
  15  -8   2      487.88      441.73     69.33 o 
 -11  -7   2      102.43       50.27     27.46 o 
 -10  -7   2      115.16      160.22     28.42 o 
  -9  -7   2      335.54      452.61     39.29 o 
  -8  -7   2      335.55      291.80     43.49 o 
  -7  -7   2      292.61      282.76     25.22 o 
  -6  -7   2      268.25      279.80     23.24 o 
  -5  -7   2     1615.45     1624.82     46.08 o 
  -4  -7   2     4013.94     3869.91     66.93 o 
  -3  -7   2     4307.57     3868.67     48.60 o 
  -2  -7   2    10349.67     9920.44     82.72 o 
  -1  -7   2      499.16      551.09     15.95 o 
   0  -7   2     1973.28     1835.54     27.48 o 
   1  -7   2     1947.34     1674.81     30.78 o 
   2  -7   2     2026.33     1534.85     29.15 o 
   3  -7   2     7165.45     6917.42     72.07 o 
   4  -7   2     8869.65     9468.26    126.53 o 
   5  -7   2     1167.26     1299.53     40.45 o 
   6  -7   2      914.38     1059.03     37.95 o 
   7  -7   2      512.60      608.06     38.44 o 
   8  -7   2       93.17       55.90     14.97 o 
   9  -7   2     3349.80     3247.17     75.90 o 
  10  -7   2      477.67      468.97     32.26 o 
  11  -7   2     1017.18     1149.36     71.43 o 
  12  -7   2       21.64       16.00     19.65 o 
  13  -7   2       23.73       23.26     21.33 o 
  14  -7   2      172.44      156.00     36.98 o 
  15  -7   2      172.78      193.37     41.34 o 
 -12  -6   2        0.93       14.21     23.58 o 
 -11  -6   2        1.22       21.93     19.65 o 
 -10  -6   2        5.96       12.43     17.43 o 
  -9  -6   2      328.36      303.51     37.63 o 
  -8  -6   2       55.13      104.99     23.65 o 
  -7  -6   2       11.36        6.29     11.20 o 
  -6  -6   2     1748.78     1757.33     65.37 o 
  -5  -6   2     2048.63     1656.37     42.69 o 
  -4  -6   2      226.40      137.68     14.78 o 
  -3  -6   2      970.81      756.53     19.28 o 
  -2  -6   2      501.12      462.89     14.12 o 
  -1  -6   2      345.51      321.74     13.02 o 
   0  -6   2     1229.13     1317.14     23.16 o 
   1  -6   2      691.21      642.04     17.68 o 
   2  -6   2      545.65      454.59     14.68 o 
   3  -6   2     2346.10     2164.10     40.12 o 
   4  -6   2    14497.49    13992.47    162.66 o 
   5  -6   2     1488.31     1146.42     37.35 o 
   6  -6   2      721.54      897.88     33.24 o 
   7  -6   2      263.09      299.53     23.08 o 
   8  -6   2       96.23       21.77     11.56 o 
   9  -6   2     2040.69     1831.23     61.71 o 
  10  -6   2      453.95      531.81     85.53 o 
  11  -6   2      672.61      576.63     49.21 o 
  12  -6   2      671.71      812.92     60.48 o 
  13  -6   2      718.51      821.98     87.17 o 
  14  -6   2      491.60      612.39     61.99 o 
  15  -6   2       13.15       44.33     27.43 o 
 -12  -5   2      109.60      124.45     27.43 o 
 -11  -5   2      297.40      279.18     35.46 o 
 -10  -5   2      625.59      612.93     37.15 o 
  -9  -5   2      763.04      790.87     37.22 o 
  -8  -5   2        7.34        8.74     11.08 o 
  -7  -5   2      261.01      365.69     31.91 o 
  -6  -5   2      833.60      925.48     32.82 o 
  -5  -5   2     1691.08     1565.27     51.31 o 
  -4  -5   2     9206.89    10080.71     96.82 o 
  -3  -5   2        5.18       35.00      6.32 o 
  -2  -5   2     1793.75     1610.83     25.80 o 
  -1  -5   2       59.16       66.91      6.65 o 
   0  -5   2      506.34      416.07     14.96 o 
   1  -5   2     2208.49     2198.04     27.27 o 
   2  -5   2     1897.11     2389.40     39.13 o 
   3  -5   2     6123.47     6456.29     75.85 o 
   4  -5   2      156.75       93.94     12.28 o 
   5  -5   2      187.29      259.11     27.39 o 
   6  -5   2     1767.85     1687.89     31.70 o 
   7  -5   2     4243.36     4600.36     81.23 o 
   8  -5   2     1897.35     1931.40     72.90 o 
   9  -5   2        0.51       -0.49      9.49 o 
  10  -5   2     1189.39     1065.79     57.26 o 
  11  -5   2      666.37      642.32     51.52 o 
  12  -5   2      422.59      422.12     47.48 o 
  13  -5   2      685.73      716.13     60.16 o 
  14  -5   2      441.49      427.52     73.00 o 
  15  -5   2       24.52       29.97     26.80 o 
 -13  -4   2      148.88       61.96     29.13 o 
 -12  -4   2      284.68      268.10     28.91 o 
 -11  -4   2      678.58      714.99     63.09 o 
 -10  -4   2      499.99      467.34     31.50 o 
  -9  -4   2      257.44      218.87     22.61 o 
  -8  -4   2       63.17       64.21     13.93 o 
  -7  -4   2     2402.22     2092.19     48.98 o 
  -6  -4   2     4829.43     4641.56     72.57 o 
  -5  -4   2     3226.60     3049.74     53.52 o 
  -4  -4   2    19582.63    20142.21    186.36 o 
  -3  -4   2     1174.17     1083.31     26.81 o 
  -2  -4   2      127.56      257.82     14.35 o 
  -1  -4   2      812.40      879.98     23.47 o 
   1  -4   2      271.47      169.04     11.00 o 
   2  -4   2    24455.05    23185.18    196.99 o 
   3  -4   2     5594.63     6532.13    103.90 o 
   4  -4   2       39.13       22.65      9.91 o 
   5  -4   2      203.46      289.86     16.79 o 
   6  -4   2     4279.62     3891.38     45.74 o 
   7  -4   2     3842.33     3694.08     47.69 o 
   8  -4   2      258.87      335.30     15.91 o 
   9  -4   2      199.18      189.76     28.31 o 
  10  -4   2       43.68       52.35     20.25 o 
  11  -4   2     1314.36     1504.43    123.13 o 
  12  -4   2      813.08      800.79     58.97 o 
  13  -4   2       46.83      114.25     30.03 o 
  14  -4   2        9.59       14.88     25.98 o 
  15  -4   2       24.88       11.97     24.68 o 
 -13  -3   2       35.30       18.22     17.64 o 
 -12  -3   2      306.35      325.34     34.58 o 
 -11  -3   2      315.17      376.52     38.51 o 
 -10  -3   2       12.32      -11.42     11.42 o 
  -9  -3   2     1763.33     1754.74     49.81 o 
  -8  -3   2      890.75      855.56     33.63 o 
  -7  -3   2      165.51      256.97     19.64 o 
  -6  -3   2     1645.95     1330.00     35.55 o 
  -5  -3   2     8445.28     7581.21     90.84 o 
  -4  -3   2     6335.79     6507.73     90.77 o 
  -3  -3   2      791.07      742.74     20.61 o 
  -2  -3   2    13350.23    15231.78    134.98 o 
  -1  -3   2     1211.97     1345.34     20.10 o 
   0  -3   2     7160.98     9492.05     84.54 o 
   1  -3   2    21544.56    22634.38    214.82 o 
   3  -3   2      596.28      478.06     22.49 o 
   4  -3   2     1793.87     1866.20     63.25 o 
   5  -3   2     3175.33     3553.31     41.28 o 
   6  -3   2     6273.58     6921.97     75.82 o 
   7  -3   2      692.55      698.87     20.14 o 
   8  -3   2     2949.37     2807.94     44.04 o 
   9  -3   2     1046.54     1190.46     49.67 o 
  10  -3   2     1876.25     1987.16     76.06 o 
  11  -3   2     3497.68     3162.96    103.78 o 
  12  -3   2     1566.57     1563.39    110.81 o 
  13  -3   2      498.28      515.02     53.04 o 
  14  -3   2      168.36      153.22     74.38 o 
 -14  -2   2      280.13      269.82     34.58 o 
 -13  -2   2      142.62      144.62     33.59 o 
 -12  -2   2      196.28      167.47     23.40 o 
 -11  -2   2     1160.78     1102.91     56.19 o 
 -10  -2   2      115.22      110.13     20.37 o 
  -9  -2   2      705.64      586.89     29.45 o 
  -8  -2   2      412.10      509.72     26.08 o 
  -7  -2   2     2838.51     3211.07     57.74 o 
  -6  -2   2    13455.94    13950.40    143.19 o 
  -5  -2   2     3585.17     3934.10     57.46 o 
  -4  -2   2     1549.15     2025.76     35.95 o 
  -3  -2   2        2.80        2.10      6.86 o 
  -2  -2   2     3882.83     4760.14     51.91 o 
  -1  -2   2    16639.22    16958.03    124.11 o 
   0  -2   2    11969.22    12108.96    210.03 o 
   1  -2   2     9717.37    11295.19    113.36 o 
   2  -2   2     1038.24      996.91     27.11 o 
   3  -2   2       74.99       64.18      8.89 o 
   4  -2   2     1625.31     1662.32     24.39 o 
   5  -2   2      695.20      760.70     18.03 o 
   6  -2   2     4254.40     5139.94     62.93 o 
   7  -2   2      155.79      241.29     13.50 o 
   8  -2   2       42.75       38.55     12.61 o 
   9  -2   2       98.43      112.33     24.50 o 
  10  -2   2       48.66       67.30     15.05 o 
  11  -2   2      897.70      979.86     60.63 o 
  12  -2   2      882.51      970.63     63.72 o 
  13  -2   2      143.71      134.77     33.74 o 
  14  -2   2       34.40       43.16     26.85 o 
 -14  -1   2        7.45       31.26     19.27 o 
 -13  -1   2       10.12       21.12     15.96 o 
 -12  -1   2       51.48       40.16     15.24 o 
 -11  -1   2      839.44      864.09     37.90 o 
 -10  -1   2      392.21      405.79     26.79 o 
  -9  -1   2      673.91      692.38     30.72 o 
  -8  -1   2     1902.37     1708.52     68.26 o 
  -7  -1   2     8271.58     8569.41    103.52 o 
  -6  -1   2    14800.09    15316.55    151.03 o 
  -5  -1   2     5658.71     5344.52     70.17 o 
  -4  -1   2     6612.47     7315.59     78.59 o 
  -3  -1   2     1470.60     2078.53     31.29 o 
  -2  -1   2    44242.06    49136.95    377.48 o 
  -1  -1   2     9901.23    10536.17    127.56 o 
   1  -1   2     1497.71     1733.65     44.26 o 
   2  -1   2     2760.31     2863.63     50.38 o 
   3  -1   2     2581.11     2781.35     50.51 o 
   4  -1   2      307.93      396.84     14.25 o 
   5  -1   2      169.86      297.84     12.49 o 
   6  -1   2     9505.78    10481.02    109.67 o 
   7  -1   2     1284.15     1280.95     38.37 o 
   8  -1   2      268.92      320.13     20.32 o 
   9  -1   2      675.36      593.13     27.78 o 
  10  -1   2      936.53      840.80     34.56 o 
  11  -1   2      473.74      439.06     33.25 o 
  12  -1   2      566.74      485.97     54.89 o 
  13  -1   2      201.83      292.34     43.68 o 
  14  -1   2        1.77        5.19     23.96 o 
 -14   0   2        0.51       11.41     20.16 o 
 -13   0   2       51.21       45.77     17.26 o 
 -12   0   2      165.76      170.95     29.29 o 
 -11   0   2        1.08       17.24     12.46 o 
 -10   0   2       18.55       22.17     11.13 o 
  -9   0   2       20.21       21.53     10.82 o 
  -8   0   2     4416.91     4299.16     69.53 o 
  -7   0   2     4965.05     5597.45     76.49 o 
  -6   0   2      682.78      782.17     24.25 o 
  -5   0   2     1357.81     1566.16     32.32 o 
  -4   0   2     4527.70     4600.68     55.07 o 
  -3   0   2     1612.55     1532.68     25.09 o 
  -2   0   2     4967.62     5981.67     65.81 o 
   0   0   2    20087.51    22450.99    327.77 o 
   1   0   2      611.02      582.57     19.22 o 
   2   0   2       13.90       -0.54      4.81 o 
   3   0   2    23318.35    27317.15    259.70 o 
   4   0   2    27824.24    30233.47    291.56 o 
   5   0   2     3791.12     4229.49     68.59 o 
   6   0   2     1052.11     1003.61     23.34 o 
   7   0   2      230.14      215.84     16.61 o 
   8   0   2     1416.79     1425.20     40.24 o 
   9   0   2      892.37      995.84     35.22 o 
  10   0   2      992.71     1057.68     38.50 o 
  11   0   2      599.44      560.25     32.20 o 
  12   0   2      342.92      430.98     50.09 o 
  13   0   2       43.85       21.21     23.73 o 
  14   0   2       83.54      133.73     52.15 o 
 -15   1   2      114.83      140.43     36.60 o 
 -14   1   2      373.72      387.02     50.02 o 
 -13   1   2     1494.87     1808.88     77.56 o 
 -12   1   2      517.28      660.83     35.42 o 
 -11   1   2       38.62       28.73     12.70 o 
 -10   1   2      197.03      206.46     34.38 o 
  -9   1   2     2265.48     2247.69     49.95 o 
  -8   1   2     8645.59     9608.86    112.87 o 
  -7   1   2     1378.86     1350.38     33.37 o 
  -6   1   2       13.04       26.40      7.03 o 
  -5   1   2        1.28        1.90      5.66 o 
  -4   1   2      182.20      185.50     12.51 o 
  -2   1   2     7965.91     9378.14     97.53 o 
  -1   1   2    13087.17    13228.08    157.31 o 
   0   1   2    10196.91    10815.05    133.47 o 
   1   1   2      301.41      229.87     14.68 o 
   2   1   2       31.05       35.07      6.79 o 
   4   1   2    17365.00    18898.93    197.61 o 
   5   1   2     3728.17     3685.05     81.87 o 
   6   1   2      197.53      126.90     14.19 o 
   7   1   2      698.82      692.68     27.94 o 
   8   1   2      535.99      411.71     24.59 o 
   9   1   2      259.99      211.28     27.86 o 
  10   1   2       42.77       30.01     13.64 o 
  11   1   2      195.17      197.11     23.02 o 
  12   1   2       19.13       -0.22     17.65 o 
  13   1   2      232.65      297.03     65.11 o 
 -15   2   2      133.18      170.06     38.74 o 
 -14   2   2       18.07       15.21     22.97 o 
 -13   2   2       31.07       26.04     19.59 o 
 -12   2   2      302.32      336.38     35.44 o 
 -11   2   2      248.06      284.55     27.81 o 
 -10   2   2       49.44        9.48     12.49 o 
  -9   2   2      175.65      177.21     20.01 o 
  -8   2   2     1784.61     1854.31     48.93 o 
  -7   2   2    10436.01    11005.17     99.32 o 
  -6   2   2     5090.37     5497.53     58.00 o 
  -5   2   2      277.84      220.04     10.19 o 
  -4   2   2      848.97      778.21     16.74 o 
  -3   2   2       71.05       16.05      4.51 o 
  -2   2   2      248.41      379.28     12.10 o 
   0   2   2    24025.06    26764.57    217.69 o 
   1   2   2     4283.70     4727.83     62.23 o 
   2   2   2    15189.65    15092.66    132.62 o 
   3   2   2     8910.09     9048.88     91.15 o 
   4   2   2     4249.41     3768.26     71.75 o 
   5   2   2      725.00      703.04     29.41 o 
   6   2   2     3144.92     2992.75     54.38 o 
   7   2   2     2719.92     2584.18     53.27 o 
   8   2   2     2901.14     2880.90     59.89 o 
   9   2   2     1093.65     1032.78     45.46 o 
  10   2   2      238.60      133.87     22.83 o 
  11   2   2      103.48      117.13     23.84 o 
  12   2   2       15.85       25.13     18.77 o 
  13   2   2      191.20      216.41     32.49 o 
 -15   3   2      123.67       95.93     31.49 o 
 -14   3   2      283.06      327.55     45.72 o 
 -13   3   2       30.34       21.18     19.79 o 
 -12   3   2      182.51      180.87     32.17 o 
 -11   3   2      175.27      191.70     24.03 o 
 -10   3   2     1142.15     1317.36     46.63 o 
  -9   3   2     1865.85     1945.78     52.74 o 
  -8   3   2     1807.62     1539.26     30.58 o 
  -7   3   2      301.09      275.36     21.33 o 
  -6   3   2      445.63      435.58     22.30 o 
  -5   3   2     1320.87     1401.55     25.16 o 
  -4   3   2     3655.45     3841.36     43.88 o 
  -3   3   2     8656.90     7768.96     70.14 o 
  -2   3   2      177.46      111.93      7.30 o 
  -1   3   2     7480.77     7207.10     85.76 o 
   0   3   2     1888.38     1975.69     49.75 o 
   1   3   2    20765.00    21768.50    188.36 o 
   2   3   2    14093.90    14892.28    152.14 o 
   3   3   2     5274.57     4771.95     59.30 o 
   4   3   2      132.69      201.50     13.10 o 
   5   3   2      344.63      396.89     23.69 o 
   6   3   2        4.63        0.45      7.53 o 
   7   3   2        5.54       26.77     10.75 o 
   8   3   2      487.25      504.01     28.66 o 
   9   3   2     1079.32     1121.03     60.31 o 
  10   3   2      328.14      358.31     34.97 o 
  11   3   2      187.65      190.17     28.60 o 
  12   3   2       46.74        6.12     20.46 o 
 -15   4   2      198.04      259.79     43.50 o 
 -14   4   2      392.11      436.81     50.97 o 
 -13   4   2      459.62      528.23    116.03 o 
 -12   4   2      137.68      195.14     42.99 o 
 -11   4   2       32.20       26.82     14.99 o 
 -10   4   2     2345.44     2388.12     62.14 o 
  -9   4   2     7073.73     7389.62    113.54 o 
  -8   4   2     7352.72     7307.60     79.77 o 
  -7   4   2     5654.28     5605.16     64.82 o 
  -6   4   2     1796.17     2109.04     34.37 o 
  -5   4   2       53.62       59.79      8.52 o 
  -4   4   2       96.74      205.36     18.45 o 
  -2   4   2     1005.30     1099.16     25.07 o 
  -1   4   2      447.69      441.39     16.93 o 
   0   4   2      262.91      176.33     11.64 o 
   1   4   2     1890.01     1471.66     30.67 o 
   2   4   2      797.68      681.96     17.97 o 
   3   4   2     2066.88     2030.30     36.61 o 
   4   4   2     3341.64     2778.04     46.42 o 
   5   4   2      613.39      600.77     29.07 o 
   6   4   2     1021.54      932.49     32.30 o 
   7   4   2      118.64       40.77     15.52 o 
   8   4   2        4.91       16.18     15.65 o 
   9   4   2        5.26        5.14     16.97 o 
  10   4   2      305.21      297.92     33.49 o 
  11   4   2        0.03       -1.87     17.92 o 
  12   4   2      268.52      221.27     33.88 o 
 -15   5   2        5.97       33.17     25.25 o 
 -14   5   2      178.03      191.59     38.40 o 
 -13   5   2      154.06      199.82     42.75 o 
 -12   5   2       30.72       13.65     18.86 o 
 -11   5   2      241.36      241.70     34.11 o 
 -10   5   2      588.79      482.74     37.19 o 
  -9   5   2       25.56       42.99      9.66 o 
  -8   5   2      393.48      465.86     19.22 o 
  -7   5   2     1839.61     1759.80     46.11 o 
  -6   5   2     5911.11     5436.92     63.42 o 
  -5   5   2    12734.48    12283.55    110.38 o 
  -4   5   2     1247.44     1062.44     23.31 o 
  -3   5   2      273.77      332.50     13.55 o 
  -2   5   2     3888.81     4511.67     51.21 o 
  -1   5   2     4464.50     4350.91     74.29 o 
   0   5   2     7079.71     7033.36     58.35 o 
   1   5   2     3790.28     3779.43     46.83 o 
   2   5   2     1140.55     1197.37     25.48 o 
   3   5   2        4.87       -0.85      6.68 o 
   4   5   2       15.16       33.63      9.45 o 
   5   5   2        1.31       11.45     15.44 o 
   6   5   2     1592.00     1557.65     53.52 o 
   7   5   2     1598.80     1443.38     53.78 o 
   8   5   2      918.33      781.27     52.39 o 
   9   5   2      286.63      285.80     41.07 o 
  10   5   2      300.62      251.12     63.67 o 
  11   5   2       91.39       62.04     29.79 o 
 -15   6   2      323.65      364.93     71.29 o 
 -14   6   2       46.27       36.84     25.37 o 
 -13   6   2       24.72       29.39     20.97 o 
 -12   6   2     1230.81     1324.37     79.35 o 
 -11   6   2     3010.95     2854.43     94.75 o 
 -10   6   2     5422.22     5289.95     98.62 o 
  -9   6   2     1287.98     1080.84     33.68 o 
  -8   6   2      238.53      248.88     15.87 o 
  -7   6   2      132.74      140.92     12.37 o 
  -6   6   2        0.13        6.06      5.85 o 
  -5   6   2       41.06       16.20      6.07 o 
  -4   6   2       30.21       15.41      5.80 o 
  -3   6   2      826.65      760.97     37.47 o 
  -2   6   2      275.86      235.34     12.46 o 
  -1   6   2     4497.70     4093.05     41.36 o 
   0   6   2     1443.95     1493.04     23.19 o 
   1   6   2    14286.86    13364.22    106.26 o 
   2   6   2     8261.71     7147.14     77.67 o 
   3   6   2     2443.62     2233.30     53.14 o 
   4   6   2       31.39       33.12     16.62 o 
   5   6   2       78.02      100.80     24.14 o 
   6   6   2      690.06      617.25     60.13 o 
   7   6   2       49.09       40.38     17.02 o 
   8   6   2      388.89      354.75     35.50 o 
   9   6   2       27.89       27.71     19.28 o 
  10   6   2       81.01       86.48     25.21 o 
  11   6   2       61.65       60.15     33.61 o 
 -15   7   2      109.57      134.98     35.12 o 
 -14   7   2        2.08      -17.09     17.09 o 
 -13   7   2       61.03       65.87     27.41 o 
 -12   7   2      193.01      143.73     30.69 o 
 -11   7   2      103.67      127.83     34.07 o 
 -10   7   2      833.31      766.23     32.73 o 
  -9   7   2     2854.60     2525.87     55.07 o 
  -8   7   2     1208.32     1159.81     30.58 o 
  -7   7   2     1154.73      983.17     27.23 o 
  -6   7   2       17.14       28.78      8.01 o 
  -5   7   2     1820.79     1658.46     33.53 o 
  -4   7   2     2631.61     2622.50     42.25 o 
  -3   7   2        1.11       -0.72      5.34 o 
  -2   7   2     2738.43     2467.27     39.41 o 
  -1   7   2     4450.64     4674.98     47.51 o 
   0   7   2     3748.23     3761.74     41.53 o 
   1   7   2     1383.67     1373.92     39.48 o 
   2   7   2       35.36       43.03     11.40 o 
   3   7   2        0.00        4.03     11.69 o 
   4   7   2      821.52      795.89     50.26 o 
   5   7   2     1889.20     1911.57    133.25 o 
   6   7   2      190.78      195.93     26.22 o 
   7   7   2       55.26       34.74     18.00 o 
   8   7   2      192.09      200.38     30.20 o 
   9   7   2       53.73       45.00     22.33 o 
  10   7   2      161.48      141.07     44.05 o 
 -15   8   2       14.11       22.96     24.98 o 
 -14   8   2       29.76        9.89     20.91 o 
 -13   8   2      720.24      686.48     58.11 o 
 -12   8   2     1836.66     1824.32     81.44 o 
 -11   8   2      381.82      430.87     40.89 o 
 -10   8   2      158.02      123.32     17.96 o 
  -9   8   2     1344.02     1191.41     39.45 o 
  -8   8   2      361.37      370.51     24.27 o 
  -7   8   2       40.23       68.55     11.14 o 
  -6   8   2      549.55      425.60     19.96 o 
  -5   8   2      458.18      302.29     17.08 o 
  -4   8   2      477.39      467.07     22.20 o 
  -3   8   2      526.37      456.20     25.68 o 
  -2   8   2     4310.15     4335.01     57.95 o 
  -1   8   2    12904.33    11667.38     93.73 o 
   0   8   2    15560.57    14680.89    139.80 o 
   1   8   2      944.75      880.40     35.70 o 
   2   8   2       71.65       53.88     13.42 o 
   3   8   2        4.36       -5.60     34.82 o 
   4   8   2      693.97      703.61     50.07 o 
   5   8   2      132.40      126.22     61.82 o 
   6   8   2        1.07       -4.41     28.07 o 
   7   8   2       26.97       15.59     17.92 o 
   8   8   2      260.17      278.56     34.51 o 
   9   8   2       25.23       44.89     22.90 o 
 -15   9   2        7.77       14.81     25.06 o 
 -14   9   2        9.24      -11.28     23.71 o 
 -13   9   2       89.51      126.24     32.26 o 
 -12   9   2     1505.85     1434.70     74.38 o 
 -11   9   2     1077.64     1058.35     41.78 o 
 -10   9   2     1170.48     1195.43     42.21 o 
  -9   9   2       24.32       14.36     11.66 o 
  -8   9   2      390.13      343.82     24.68 o 
  -7   9   2      878.92      805.77     41.76 o 
  -6   9   2     1786.76     1685.22     37.99 o 
  -5   9   2        6.97        9.44      8.11 o 
  -4   9   2        0.12        2.24      7.11 o 
  -3   9   2      333.63      405.91     25.63 o 
  -2   9   2       36.11       27.23      9.14 o 
  -1   9   2       63.78       94.19     12.50 o 
   0   9   2      289.84      238.17     18.84 o 
   1   9   2      405.38      469.38     30.98 o 
   2   9   2     1226.90     1165.10     69.58 o 
   3   9   2     2382.67     2482.04     87.58 o 
   4   9   2      143.72      219.11     34.71 o 
   5   9   2       73.63       70.27     25.41 o 
   6   9   2      127.66      157.18     28.50 o 
   7   9   2       10.21       -2.45     17.20 o 
   8   9   2       34.25       30.32     21.43 o 
   9   9   2       39.45       37.97     22.95 o 
 -15  10   2       87.67       77.00     31.66 o 
 -14  10   2      155.37      182.61     38.58 o 
 -13  10   2       18.46       18.58     22.68 o 
 -12  10   2       95.60       53.40     17.48 o 
 -11  10   2      173.63      133.20     20.71 o 
 -10  10   2        3.46       23.46     12.25 o 
  -9  10   2       48.23       49.27     13.73 o 
  -8  10   2     1458.57     1380.35     44.01 o 
  -7  10   2      867.53      769.18     34.08 o 
  -6  10   2       51.26       28.82     10.28 o 
  -5  10   2        0.64       -0.51      8.00 o 
  -4  10   2     1509.93     1482.21     36.31 o 
  -3  10   2     4998.40     4749.68     79.58 o 
  -2  10   2     5873.02     5969.17     91.68 o 
  -1  10   2     1431.33     1561.83     41.12 o 
   0  10   2        1.57        7.16      9.68 o 
   1  10   2       13.02       69.20     15.39 o 
   2  10   2      293.29      272.80     24.39 o 
   3  10   2      788.11      835.54     57.30 o 
   4  10   2      137.70      129.06     51.22 o 
   5  10   2      127.74      189.34     29.19 o 
   6  10   2      108.83      150.07     29.58 o 
   7  10   2       43.20       41.13     30.69 o 
   8  10   2       37.88       16.39     22.08 o 
 -15  11   2       91.30      133.05     70.12 o 
 -14  11   2      499.21      602.75     61.67 o 
 -13  11   2      988.71     1042.46     90.06 o 
 -12  11   2      237.01      283.32     29.28 o 
 -11  11   2       19.20        0.50     12.75 o 
 -10  11   2       17.07       12.50     13.92 o 
  -9  11   2     1890.78     1674.05     51.70 o 
  -8  11   2     1167.79     1100.04     57.75 o 
  -7  11   2      141.18      108.16     17.82 o 
  -6  11   2      359.45      329.91     31.32 o 
  -5  11   2       40.02        7.12     11.05 o 
  -4  11   2       60.70       66.80     14.21 o 
  -3  11   2       27.99        0.48      9.88 o 
  -2  11   2      847.08      805.78     31.55 o 
  -1  11   2      936.89     1000.96     33.99 o 
   0  11   2     3036.44     3104.23     67.31 o 
   1  11   2      980.26     1056.47     41.26 o 
   2  11   2       51.39       -3.08     14.72 o 
   3  11   2     1163.79     1263.45    108.07 o 
   4  11   2     1396.46     1564.13     79.84 o 
   5  11   2       76.48       22.20     19.15 o 
   6  11   2        8.51       14.38     19.76 o 
   7  11   2       21.03      -11.60     19.44 o 
 -14  12   2      104.65       33.87     32.49 o 
 -13  12   2      662.48      603.67     61.18 o 
 -12  12   2      424.35      448.11     53.28 o 
 -11  12   2      774.39      843.58     46.97 o 
 -10  12   2     1553.21     1757.95     56.19 o 
  -9  12   2       16.46      -12.21     12.21 o 
  -8  12   2      135.04       68.75     16.54 o 
  -7  12   2      270.97      219.89     23.92 o 
  -6  12   2       66.06       61.06     15.15 o 
  -5  12   2      221.64      208.35     27.34 o 
  -4  12   2      718.27      739.51     35.13 o 
  -3  12   2      155.88      211.05     20.57 o 
  -2  12   2       98.59      120.86     19.01 o 
  -1  12   2       25.46       47.96     13.19 o 
   0  12   2        6.39       -1.99     12.44 o 
   1  12   2        0.53        5.45     13.91 o 
   2  12   2      195.74      277.96     33.21 o 
   3  12   2       85.92      163.39     36.39 o 
   4  12   2       43.17       78.12     24.46 o 
   5  12   2       16.22       -0.35     19.82 o 
   6  12   2       51.92       23.57     23.58 o 
 -14  13   2      155.99      160.06     40.67 o 
 -13  13   2       15.62        4.19     17.40 o 
 -12  13   2      201.52      202.24     39.33 o 
 -11  13   2      758.95      718.02     42.31 o 
 -10  13   2      809.16      880.01     57.98 o 
  -9  13   2       84.06      106.69     20.04 o 
  -8  13   2        0.02       13.43     13.91 o 
  -7  13   2       28.60       -0.32     13.53 o 
  -6  13   2      140.38       66.00     18.50 o 
  -5  13   2      260.07      272.02     31.28 o 
  -4  13   2     2761.39     3108.55    149.52 o 
  -3  13   2     3332.26     3609.09     72.09 o 
  -2  13   2     1994.56     2369.09     56.03 o 
  -1  13   2      707.14      822.43     40.10 o 
   0  13   2      154.20      125.45     30.36 o 
   1  13   2      207.88      297.83     34.97 o 
   2  13   2      617.81      787.19     71.87 o 
   3  13   2      116.16      170.93     37.78 o 
   4  13   2       16.73       26.57     22.39 o 
   5  13   2       40.27       29.51     25.59 o 
 -13  14   2      125.00      194.35     29.78 o 
 -12  14   2       87.84       96.33     23.19 o 
 -11  14   2       22.87       38.12     18.97 o 
 -10  14   2      240.51      229.74     28.27 o 
  -9  14   2      642.95      639.01     48.37 o 
  -8  14   2       92.54      133.21     26.25 o 
  -7  14   2       19.30       12.98     16.99 o 
  -6  14   2        0.38        2.69     14.62 o 
  -5  14   2       39.75       24.01     17.06 o 
  -4  14   2      467.42      448.88     41.63 o 
  -3  14   2      205.44      280.18     25.22 o 
  -2  14   2       18.29       16.40     13.67 o 
  -1  14   2       43.25       15.32     16.64 o 
   0  14   2      592.09      696.02     40.55 o 
   1  14   2       10.99       14.43     21.43 o 
   2  14   2       11.10       31.45     27.17 o 
   3  14   2       47.89       35.19     23.00 o 
 -12  15   2      106.07       79.53     24.51 o 
 -11  15   2      283.42      286.03     49.21 o 
 -10  15   2        8.14        5.66     19.80 o 
  -9  15   2        5.06       17.10     21.01 o 
  -8  15   2        0.67        2.84     18.71 o 
  -7  15   2      266.11      236.49     33.49 o 
  -6  15   2     1184.69     1202.36     61.85 o 
  -5  15   2     2064.12     2342.35    182.34 o 
  -4  15   2     1139.17     1345.17     52.83 o 
  -3  15   2      225.23      270.32     31.85 o 
  -2  15   2       25.63        0.45     16.27 o 
  -1  15   2      121.22      202.70     25.99 o 
   0  15   2      386.59      440.34     43.21 o 
   1  15   2        0.53       -5.25     22.44 o 
   2  15   2        1.54       10.77     21.93 o 
 -11  16   2      882.37      867.71     61.89 o 
 -10  16   2      118.92      111.48     54.77 o 
  -9  16   2        0.21      -18.24     18.24 o 
  -8  16   2      109.55       74.96     27.34 o 
  -7  16   2      148.92      120.31     26.51 o 
  -6  16   2      390.47      348.78     39.99 o 
  -5  16   2      721.55      740.83     45.76 o 
  -4  16   2      369.03      489.69     57.17 o 
  -3  16   2      327.47      339.41     39.91 o 
  -2  16   2      599.34      699.22     55.83 o 
  -1  16   2       59.03       97.46     28.19 o 
   0  16   2      207.22      247.01     37.24 o 
  -9  17   2        8.47       -6.14     21.50 o 
  -8  17   2       37.64       67.10     28.11 o 
  -7  17   2      178.42      230.07     37.60 o 
  -6  17   2       20.68       27.82     20.22 o 
  -5  17   2       18.81        1.65     20.90 o 
  -4  17   2        1.54       18.01     21.91 o 
  -3  17   2       29.49       76.73     26.69 o 
   2 -18   3       80.86       54.46     28.88 o 
   3 -18   3        0.37       -0.82     18.57 o 
   4 -18   3        0.73        1.04     18.90 o 
   5 -18   3      103.46      144.00     29.56 o 
   6 -18   3       74.55       80.62     27.36 o 
   7 -18   3       12.41        6.30     21.23 o 
   8 -18   3       89.47      106.53     39.58 o 
   1 -17   3      234.49      367.74    119.56 o 
   2 -17   3      256.46      265.35     30.87 o 
   3 -17   3      133.48      205.54     29.25 o 
   4 -17   3      248.38      291.11     32.22 o 
   5 -17   3        0.21      -14.53     16.84 o 
   6 -17   3       34.53       38.77     21.24 o 
   7 -17   3      212.98      236.02     34.71 o 
   8 -17   3      896.74     1054.75     53.51 o 
   9 -17   3     1139.96     1236.04     57.82 o 
  10 -17   3      156.35      164.81     29.42 o 
  -2 -16   3      160.08      111.29     47.75 o 
   0 -16   3      183.99      243.92     41.91 o 
   1 -16   3      309.44      429.56     34.60 o 
   2 -16   3      676.07      736.80     41.99 o 
   3 -16   3      548.49      700.82     86.36 o 
   4 -16   3      358.86      329.06     37.10 o 
   5 -16   3       14.22        6.68     15.62 o 
   6 -16   3        5.62       -3.84     15.59 o 
   7 -16   3        0.68        6.96     15.69 o 
   8 -16   3       10.05       32.13     17.17 o 
   9 -16   3      333.03      402.39     44.53 o 
  10 -16   3       67.42       66.35     20.66 o 
  11 -16   3        0.36        2.11     17.14 o 
  12 -16   3        3.23       -0.37     19.36 o 
  -4 -15   3        4.18        9.07     23.00 o 
  -3 -15   3       56.23      103.79     32.17 o 
  -2 -15   3      349.94      426.74     47.91 o 
  -1 -15   3      160.06      203.07     30.70 o 
   0 -15   3       55.07       36.60     21.37 o 
   1 -15   3      469.69      535.42     45.28 o 
   2 -15   3      424.84      419.51     32.31 o 
   3 -15   3       52.28       53.82     17.40 o 
   4 -15   3        8.84       17.82     12.86 o 
   5 -15   3      450.27      478.88     35.05 o 
   6 -15   3      548.65      638.69     38.86 o 
   7 -15   3     1363.28     1349.34     53.03 o 
   8 -15   3      248.68      208.11     27.63 o 
   9 -15   3      397.52      399.19     35.20 o 
  10 -15   3      235.42      291.40     31.23 o 
  11 -15   3       74.38       91.19     29.65 o 
  12 -15   3       68.33       68.68     22.31 o 
  -5 -14   3      299.03      259.00     54.00 o 
  -4 -14   3      245.47      344.37     46.04 o 
  -3 -14   3       15.43       20.16     22.54 o 
  -2 -14   3      485.64      568.30     35.69 o 
  -1 -14   3     1201.32     1435.61     49.01 o 
   0 -14   3     1392.37     1708.50     59.51 o 
   1 -14   3      544.91      702.67     36.92 o 
   2 -14   3     1226.25     1191.47     35.79 o 
   3 -14   3        0.76        4.90     11.05 o 
   4 -14   3        0.37      -10.20     10.20 o 
   5 -14   3        1.93        5.74     12.86 o 
   6 -14   3       10.68       12.59     13.72 o 
   7 -14   3     1524.62     1452.93     67.39 o 
   8 -14   3     1432.35     1446.57     52.69 o 
   9 -14   3      357.93      355.79     32.14 o 
  10 -14   3       65.08       34.35     20.65 o 
  11 -14   3        0.02       11.98     17.45 o 
  12 -14   3      302.97      375.70     35.37 o 
  13 -14   3      789.93      933.48     51.77 o 
  -6 -13   3       18.18        2.64     22.86 o 
  -5 -13   3        0.96        5.82     22.42 o 
  -4 -13   3        2.96       14.90     20.30 o 
  -3 -13   3        3.84       -4.51     20.81 o 
  -2 -13   3      126.15      156.56     24.28 o 
  -1 -13   3        0.43      -10.08     10.88 o 
   0 -13   3      107.78      138.51     14.65 o 
   1 -13   3      348.13      428.11     27.79 o 
   2 -13   3     1336.68     1389.95     53.31 o 
   3 -13   3      213.98      240.70     21.05 o 
   4 -13   3      750.87      727.86     31.95 o 
   5 -13   3      994.29      991.52     41.12 o 
   6 -13   3      537.35      484.71     32.30 o 
   7 -13   3      280.58      324.22     37.37 o 
   8 -13   3      463.85      504.86     34.30 o 
   9 -13   3      554.33      633.80     38.28 o 
  10 -13   3      331.58      264.68     28.33 o 
  11 -13   3      357.40      280.12     29.94 o 
  12 -13   3        7.22        1.00     15.51 o 
  13 -13   3      295.01      185.83     32.12 o 
  14 -13   3      162.56      157.23     42.25 o 
  -7 -12   3      328.30      472.50     54.88 o 
  -6 -12   3      741.80      916.24     66.56 o 
  -5 -12   3      317.78      329.03     44.32 o 
  -4 -12   3      203.31      216.37     29.91 o 
  -3 -12   3     1395.44     1711.89     60.07 o 
  -2 -12   3     2329.67     2415.89     52.32 o 
  -1 -12   3      436.89      435.29     27.35 o 
   0 -12   3      235.49      215.52     14.83 o 
   1 -12   3      331.64      256.35     14.98 o 
   2 -12   3      164.15      168.39     17.28 o 
   3 -12   3       86.08       88.96     14.46 o 
   4 -12   3      158.45      152.92     17.53 o 
   5 -12   3     1361.75     1230.60     53.87 o 
   6 -12   3     2077.03     1864.52     52.82 o 
   7 -12   3      375.38      363.65     28.35 o 
   8 -12   3        1.62        4.89     11.82 o 
   9 -12   3      202.12      240.68     25.73 o 
  10 -12   3      341.87      370.37     34.84 o 
  11 -12   3     1878.18     2007.90     62.07 o 
  12 -12   3      545.07      586.71     39.48 o 
  13 -12   3        3.68        2.45     22.10 o 
  14 -12   3        0.01      -21.83     21.83 o 
  -8 -11   3        8.81       23.34     23.22 o 
  -7 -11   3       18.71       18.65     22.05 o 
  -6 -11   3       72.50      109.57     30.58 o 
  -5 -11   3      230.65      210.88     28.16 o 
  -4 -11   3        0.26       18.72     15.74 o 
  -3 -11   3      185.60      216.92     25.49 o 
  -2 -11   3     1004.83     1096.13     33.57 o 
  -1 -11   3     2353.52     2472.41     38.61 o 
   0 -11   3     7159.86     7258.20     70.90 o 
   1 -11   3     1380.65     1403.64     28.04 o 
   2 -11   3       22.20       16.85      7.71 o 
   3 -11   3        7.01       14.06      8.98 o 
   4 -11   3      203.28      179.93     19.15 o 
   5 -11   3     1185.16     1095.46     44.71 o 
   6 -11   3      244.20      292.25     30.56 o 
   7 -11   3       55.68       71.78     18.62 o 
   8 -11   3       71.70       59.97     15.88 o 
   9 -11   3      532.67      421.15     34.25 o 
  10 -11   3      110.01       97.55     19.06 o 
  11 -11   3       93.31       96.70     19.71 o 
  12 -11   3      379.23      339.57     31.52 o 
  13 -11   3      329.84      263.88     45.54 o 
  14 -11   3      420.66      425.25     56.70 o 
  -9 -10   3       54.19       63.68     29.93 o 
  -8 -10   3      174.96      140.87     41.92 o 
  -7 -10   3       62.67       78.38     30.64 o 
  -6 -10   3      357.48      335.78     33.30 o 
  -5 -10   3     1612.69     1719.39     82.02 o 
  -4 -10   3      519.47      559.34     39.02 o 
  -3 -10   3       96.74       62.22     13.22 o 
  -2 -10   3        3.32       -0.41      7.78 o 
  -1 -10   3       75.69       49.20      8.63 o 
   0 -10   3        0.40       -6.15      6.15 o 
   1 -10   3      274.32      256.70     15.33 o 
   2 -10   3       91.71       70.52      9.42 o 
   3 -10   3      923.19      847.61     31.39 o 
   4 -10   3     1324.21     1158.38     36.68 o 
   5 -10   3        9.86        9.19     11.75 o 
   6 -10   3      367.52      322.68     34.03 o 
   7 -10   3      868.93      850.99     54.82 o 
   8 -10   3     1681.69     1430.76     53.01 o 
   9 -10   3     1209.04      997.85     47.17 o 
  10 -10   3      799.48      835.84     40.64 o 
  11 -10   3       44.33       64.39     17.58 o 
  12 -10   3      244.03      151.42     63.50 o 
  13 -10   3        9.77       -2.62     19.64 o 
  14 -10   3      138.46       73.64     31.83 o 
 -10  -9   3       81.17       49.87     30.50 o 
  -9  -9   3       71.24       20.35     34.14 o 
  -8  -9   3      162.95      192.37     41.96 o 
  -7  -9   3      517.76      552.79     39.72 o 
  -6  -9   3      188.91      128.53     20.45 o 
  -5  -9   3       97.95      124.41     18.47 o 
  -4  -9   3     1206.25     1117.76     38.66 o 
  -3  -9   3     4598.91     4615.02     77.19 o 
  -2  -9   3     7196.79     6773.41     69.18 o 
  -1  -9   3     3139.50     2927.22     38.22 o 
   0  -9   3      275.59      277.40     14.79 o 
   1  -9   3      216.62      173.67     15.13 o 
   2  -9   3      130.00       85.62      9.16 o 
   3  -9   3      928.96      938.89     21.69 o 
   4  -9   3       95.43       70.15     11.89 o 
   5  -9   3      168.56      229.58     24.45 o 
   6  -9   3      187.20      204.70     40.59 o 
   7  -9   3      374.12      371.85     29.14 o 
   8  -9   3       42.08       36.67     14.63 o 
   9  -9   3     1309.58     1248.38     98.99 o 
  10  -9   3     1952.73     1795.12     61.98 o 
  11  -9   3      606.56      592.88     34.32 o 
  12  -9   3        7.21       24.75     21.47 o 
  13  -9   3       66.50       59.44     28.02 o 
  14  -9   3       41.96       46.17     26.69 o 
  15  -9   3       22.54       34.62     28.79 o 
 -10  -8   3       53.60       44.95     26.63 o 
  -9  -8   3       11.03        7.49     20.33 o 
  -8  -8   3      126.11      119.01     20.03 o 
  -7  -8   3      660.64      721.51     36.24 o 
  -6  -8   3      228.81      191.84     21.33 o 
  -5  -8   3       19.43       16.04     11.21 o 
  -4  -8   3      355.66      375.79     24.32 o 
  -3  -8   3     1336.58     1328.19     28.82 o 
  -2  -8   3      157.47      141.29     10.93 o 
  -1  -8   3      795.02      773.16     23.78 o 
   0  -8   3     1610.22     1709.33     28.07 o 
   1  -8   3      542.36      436.80     16.49 o 
   2  -8   3     3854.14     3735.23     46.54 o 
   3  -8   3      694.85      647.63     25.47 o 
   4  -8   3      805.27      859.02     28.83 o 
   5  -8   3     5471.76     5193.91     90.49 o 
   6  -8   3     3805.97     3599.84     91.62 o 
   7  -8   3      815.97      644.37     48.85 o 
   8  -8   3      586.12      555.43     33.82 o 
   9  -8   3       94.88       46.01     16.88 o 
  10  -8   3     1485.58     1503.93     78.78 o 
  11  -8   3       33.60       40.48     21.69 o 
  12  -8   3       29.21       -7.08     17.63 o 
  13  -8   3      613.95      625.34     59.42 o 
  14  -8   3      734.64      977.15    166.18 o 
  15  -8   3      112.01      134.57     36.76 o 
 -11  -7   3        0.52      -21.45     21.53 o 
 -10  -7   3       57.99       75.84     27.96 o 
  -9  -7   3     1067.02      986.64     43.90 o 
  -8  -7   3     1369.84     1202.93     61.69 o 
  -7  -7   3      117.22       76.85     16.01 o 
  -6  -7   3     1570.34     1523.05     59.55 o 
  -5  -7   3     2390.99     2065.31     49.66 o 
  -4  -7   3     7593.94     7048.45     95.21 o 
  -3  -7   3      882.34      744.68     31.62 o 
  -2  -7   3      411.30      307.88     14.36 o 
  -1  -7   3     4382.33     4125.86     50.62 o 
   0  -7   3     2058.56     2012.35     31.45 o 
   1  -7   3     2462.16     2685.97     35.71 o 
   2  -7   3     1467.61     1546.31     25.00 o 
   3  -7   3     1122.15     1323.18     26.84 o 
   4  -7   3     2207.95     2428.31     65.29 o 
   5  -7   3     1353.33     1399.11     41.90 o 
   6  -7   3      128.76       40.43     12.53 o 
   7  -7   3     1493.66     1295.57     44.21 o 
   8  -7   3     5105.48     4617.00     90.52 o 
   9  -7   3     1097.52     1048.79     43.47 o 
  10  -7   3      113.04       87.63     18.98 o 
  11  -7   3       68.44       99.28     27.28 o 
  12  -7   3      418.95      430.41     98.87 o 
  13  -7   3      161.36      221.97     40.12 o 
  14  -7   3      418.32      455.31     64.98 o 
  15  -7   3       39.77       39.83     51.19 o 
 -12  -6   3      250.95      162.09     36.49 o 
 -11  -6   3      272.50      274.25     57.87 o 
 -10  -6   3      276.42      255.33     27.24 o 
  -9  -6   3      563.19      477.68     41.72 o 
  -8  -6   3       57.35       43.11     14.10 o 
  -7  -6   3       70.78       70.76     14.53 o 
  -6  -6   3     1542.08     1565.13     43.26 o 
  -5  -6   3     1239.27     1111.26     41.85 o 
  -4  -6   3     2093.69     1875.63     34.74 o 
  -3  -6   3     6270.09     6313.57     70.83 o 
  -2  -6   3     9886.78    10377.77     89.33 o 
  -1  -6   3       23.11       15.84      5.19 o 
   0  -6   3      309.74      216.97     10.64 o 
   1  -6   3     1188.96     1227.03     26.85 o 
   2  -6   3     1766.54     1417.70     21.49 o 
   3  -6   3     9613.03     9796.94    107.15 o 
   4  -6   3     1036.22     1052.42     33.53 o 
   5  -6   3       88.29      112.51     16.90 o 
   6  -6   3       68.37      172.17     19.28 o 
   7  -6   3       24.21       14.02      9.80 o 
   8  -6   3     1554.34     1552.29     48.64 o 
   9  -6   3      138.13      116.26     26.79 o 
  10  -6   3       24.53       34.36     19.53 o 
  11  -6   3      670.34      913.39     60.65 o 
  12  -6   3     1006.05     1133.49     69.55 o 
  13  -6   3      575.53      651.67     78.25 o 
  14  -6   3        0.22       20.89     25.07 o 
  15  -6   3        0.61      -14.91     21.61 o 
 -12  -5   3       41.57       39.28     22.08 o 
 -11  -5   3      177.64      135.61     55.30 o 
 -10  -5   3       59.26       78.26     34.04 o 
  -9  -5   3      108.20      112.60     19.56 o 
  -8  -5   3      428.68      381.94     26.53 o 
  -7  -5   3     2044.65     2043.49     50.46 o 
  -6  -5   3       42.69       32.40     10.42 o 
  -5  -5   3       47.92       62.14     11.21 o 
  -4  -5   3      403.59      271.01     13.78 o 
  -3  -5   3     4365.51     4050.86     75.04 o 
  -2  -5   3      928.57     1148.21     21.36 o 
  -1  -5   3       55.76       82.48     10.69 o 
   0  -5   3      400.87      222.82      9.50 o 
   1  -5   3      637.34      690.84     14.44 o 
   2  -5   3    15873.96    17467.39    183.64 o 
   3  -5   3      617.87      680.11     21.38 o 
   4  -5   3       38.58       38.36     11.00 o 
   5  -5   3     8165.53     8327.17    156.09 o 
   6  -5   3    19162.51    19455.85    216.96 o 
   7  -5   3     3613.11     3595.84     81.92 o 
   8  -5   3        6.83       -3.42      9.73 o 
   9  -5   3      215.12      248.75     24.17 o 
  10  -5   3      643.12      675.24     49.36 o 
  11  -5   3      835.98      780.85     55.81 o 
  12  -5   3      882.20     1080.04     67.48 o 
  13  -5   3      363.01      333.11     56.09 o 
  14  -5   3      141.85       96.30     50.57 o 
 -13  -4   3      361.40      326.53     38.66 o 
 -12  -4   3      120.09       74.04     22.52 o 
 -11  -4   3      399.56      340.37     47.44 o 
 -10  -4   3      219.37      273.52     25.99 o 
  -9  -4   3       81.59      130.68     21.21 o 
  -8  -4   3      605.28      565.83     29.41 o 
  -7  -4   3       81.58       85.03     13.92 o 
  -6  -4   3     1596.00     1531.56     39.41 o 
  -5  -4   3     5239.94     5190.54     73.12 o 
  -4  -4   3    20430.76    21805.50    198.37 o 
  -3  -4   3     2215.17     2198.41     32.77 o 
  -2  -4   3     4058.06     4236.31     42.59 o 
  -1  -4   3     1923.95     2152.69     26.29 o 
   0  -4   3     1318.37     1043.95     21.99 o 
   1  -4   3     5275.35     5826.75     55.62 o 
   2  -4   3     1228.69     1439.38     28.25 o 
   3  -4   3      274.63      273.18     17.13 o 
   4  -4   3     1027.61      721.27     25.38 o 
   5  -4   3      531.27      288.25     13.08 o 
   6  -4   3     2391.82     2433.60     34.66 o 
   7  -4   3     5473.54     5625.88     63.38 o 
   8  -4   3     1003.99     1022.72     40.73 o 
   9  -4   3       94.60      188.09     29.20 o 
  10  -4   3      285.20      319.33     85.49 o 
  11  -4   3       10.85       31.97     21.22 o 
  12  -4   3      418.70      480.50     49.93 o 
  13  -4   3      117.24      118.62     30.84 o 
  14  -4   3        0.46       12.69     23.41 o 
 -13  -3   3       60.59       31.13     20.38 o 
 -12  -3   3        2.49       -3.34     12.89 o 
 -11  -3   3      184.36      156.55     27.38 o 
 -10  -3   3      508.56      459.69     29.64 o 
  -9  -3   3     1301.07     1290.75     41.83 o 
  -8  -3   3      673.91      557.07     28.10 o 
  -7  -3   3      734.35      642.11     34.55 o 
  -6  -3   3     2524.55     2217.95     45.76 o 
  -5  -3   3     5156.24     4327.05     62.83 o 
  -4  -3   3     8797.09     9069.68     97.54 o 
  -3  -3   3      436.47      341.67     14.70 o 
  -2  -3   3     3247.33     3827.27     65.66 o 
  -1  -3   3       60.20       92.43      5.63 o 
   0  -3   3     5909.79     6204.90     54.74 o 
   1  -3   3      187.95      187.27     12.60 o 
   2  -3   3     1235.57     1482.51     26.90 o 
   3  -3   3     2625.67     2819.69     83.60 o 
   4  -3   3    12640.27    12674.40    118.03 o 
   5  -3   3     2309.86     2444.39     33.50 o 
   6  -3   3      692.15      623.35     24.09 o 
   7  -3   3     1295.68     1281.95     27.63 o 
   8  -3   3      831.82      860.98     28.69 o 
   9  -3   3      503.89      497.08     40.83 o 
  10  -3   3      832.11      888.50     55.11 o 
  11  -3   3      331.01      306.05     39.18 o 
  12  -3   3      253.12      327.01     43.30 o 
  13  -3   3      187.88      236.23     40.99 o 
  14  -3   3      115.35      138.69     53.52 o 
 -14  -2   3       43.96       46.06     22.15 o 
 -13  -2   3        0.63        0.16     15.15 o 
 -12  -2   3      103.38       82.49     19.56 o 
 -11  -2   3      276.57      298.75     26.58 o 
 -10  -2   3      448.47      408.11     27.47 o 
  -9  -2   3      114.83      103.88     23.76 o 
  -8  -2   3      246.93      262.59     20.31 o 
  -7  -2   3     9774.78    10913.90    124.72 o 
  -6  -2   3    11599.14    13118.52    136.62 o 
  -5  -2   3     5779.86     6528.01     79.42 o 
  -4  -2   3     5696.73     5415.68     73.36 o 
  -3  -2   3     5358.38     4777.47     56.08 o 
  -2  -2   3       89.36      135.21      8.06 o 
  -1  -2   3    18860.33    21514.65    249.62 o 
   0  -2   3    27400.57    31416.55    286.24 o 
   1  -2   3    22244.47    24759.24    201.13 o 
   2  -2   3      899.58     1161.20     22.42 o 
   3  -2   3      719.43      779.33     18.32 o 
   4  -2   3      775.26      880.29     26.34 o 
   5  -2   3     5483.26     5993.01     71.04 o 
   6  -2   3     4323.47     4418.38     72.86 o 
   7  -2   3      528.19      530.97     18.96 o 
   8  -2   3      344.84      355.47     24.13 o 
   9  -2   3     1221.04     1345.23     38.46 o 
  10  -2   3     2952.57     3229.85     99.35 o 
  11  -2   3      506.15      494.46     96.33 o 
  12  -2   3      378.18      489.47     88.96 o 
  13  -2   3        0.05        8.80     21.55 o 
  14  -2   3       43.20       34.65     48.27 o 
 -14  -1   3      241.00      209.26     67.72 o 
 -13  -1   3      423.51      470.74     45.24 o 
 -12  -1   3     1049.67     1105.56     44.76 o 
 -11  -1   3      239.37      282.67     25.16 o 
 -10  -1   3      417.58      339.93     24.69 o 
  -9  -1   3       97.43      148.17     24.04 o 
  -8  -1   3     3599.05     3691.86     64.07 o 
  -7  -1   3     7275.76     7062.39     90.62 o 
  -6  -1   3     5797.82     6325.91     79.77 o 
  -5  -1   3     2278.56     2863.44     45.42 o 
  -4  -1   3     1957.74     1862.96     39.34 o 
  -3  -1   3     3300.99     4164.56     49.04 o 
  -2  -1   3       58.83       21.79      7.38 o 
  -1  -1   3      411.30      458.19     17.80 o 
   0  -1   3     4185.97     4861.83     94.86 o 
   1  -1   3    43986.49    47985.96    330.72 o 
   2  -1   3      103.15       98.65      9.17 o 
   3  -1   3     1479.30     1587.82     27.74 o 
   4  -1   3      119.55      135.79     11.58 o 
   5  -1   3     4905.05     5126.38     64.82 o 
   6  -1   3      306.27      352.20     15.27 o 
   7  -1   3      576.51      586.48     24.93 o 
   8  -1   3       33.27       47.49     11.57 o 
   9  -1   3       79.97       88.62     15.20 o 
  10  -1   3        5.63       -2.09     10.71 o 
  11  -1   3        0.05        6.18     17.96 o 
  12  -1   3       17.00       35.02     21.18 o 
  13  -1   3       21.52       34.53     24.05 o 
  14  -1   3      339.94      372.57     76.64 o 
 -14   0   3       47.64       53.13     22.32 o 
 -13   0   3        3.40       -2.66     17.09 o 
 -12   0   3       42.89       26.77     14.33 o 
 -11   0   3      227.83      244.87     23.28 o 
 -10   0   3       10.96        3.79     11.11 o 
  -9   0   3      723.85      893.01     32.33 o 
  -8   0   3     1645.31     1852.97     43.28 o 
  -7   0   3      199.54      200.58     15.80 o 
  -6   0   3     5550.10     5130.07     68.34 o 
  -5   0   3     2359.21     2242.09     38.46 o 
  -4   0   3      368.02      425.44     17.57 o 
  -3   0   3     1031.12     1107.02     24.42 o 
  -2   0   3      452.05      417.08     13.14 o 
  -1   0   3     2484.52     2652.26     35.55 o 
   0   0   3      401.76      349.75     12.70 o 
   1   0   3     2105.20     2691.62     44.00 o 
   2   0   3     9505.84    10525.15    103.31 o 
   3   0   3    18509.84    21488.89    183.29 o 
   4   0   3    14402.47    14196.71    132.96 o 
   5   0   3     3869.02     3769.91     53.72 o 
   6   0   3       29.39        5.80      6.45 o 
   7   0   3     1201.05     1205.95     77.07 o 
   8   0   3     3328.47     3491.29     63.51 o 
   9   0   3     2071.63     1985.41     50.09 o 
  10   0   3       91.35       95.05     16.81 o 
  11   0   3       16.47       33.29     14.73 o 
  12   0   3       76.79       52.42     38.90 o 
  13   0   3        3.51       43.02     38.90 o 
 -15   1   3      106.04      140.75     42.40 o 
 -14   1   3      477.83      564.50     56.59 o 
 -13   1   3      273.94      363.18     35.62 o 
 -12   1   3       18.16        6.41     15.16 o 
 -11   1   3      131.76       96.22     19.54 o 
 -10   1   3      365.42      433.39     30.04 o 
  -9   1   3      542.14      495.09     29.69 o 
  -8   1   3     3988.13     4342.36     79.13 o 
  -7   1   3     2845.02     2945.04     48.29 o 
  -6   1   3      373.02      254.81     29.52 o 
  -5   1   3        0.79        2.85      5.04 o 
  -4   1   3      290.57      306.31     16.63 o 
  -3   1   3     1501.73     1475.58     25.14 o 
  -2   1   3     8539.85     9251.35     85.10 o 
  -1   1   3    22263.05    25059.31    234.78 o 
   0   1   3     2380.95     2326.63     45.22 o 
   1   1   3      386.02      407.13     17.06 o 
   2   1   3     6084.59     7314.95     83.95 o 
   3   1   3    33132.44    35339.42    287.84 o 
   4   1   3     3737.83     4243.85     56.25 o 
   5   1   3      842.10     1014.36     26.37 o 
   6   1   3      348.62      286.52     21.41 o 
   7   1   3      642.98      737.13     28.72 o 
   8   1   3      257.09      362.44     23.63 o 
   9   1   3      279.03      273.88     23.46 o 
  10   1   3      490.26      463.60     29.73 o 
  11   1   3       29.11        6.38     15.98 o 
  12   1   3      359.63      417.72     73.76 o 
  13   1   3        4.77       46.25     39.18 o 
 -15   2   3       82.56       62.30     29.74 o 
 -14   2   3      499.37      541.32    119.18 o 
 -13   2   3      546.39      602.15     41.50 o 
 -12   2   3      394.17      429.24     37.67 o 
 -11   2   3      245.71      286.28     27.99 o 
 -10   2   3      126.97      164.56     46.08 o 
  -9   2   3      925.71     1109.47     40.47 o 
  -8   2   3     8414.79     8796.18    123.35 o 
  -7   2   3     3838.59     3769.31     77.07 o 
  -6   2   3     3551.08     4169.14     56.59 o 
  -5   2   3      913.03      936.14     22.99 o 
  -4   2   3      506.50      502.01     22.16 o 
  -3   2   3       10.57       -6.09      6.09 o 
  -2   2   3     2402.23     2754.40     36.09 o 
  -1   2   3     1697.55     1941.82     43.23 o 
   0   2   3     1481.54     1936.37     31.38 o 
   1   2   3    20372.39    20047.41    174.94 o 
   2   2   3    11960.90    10340.92    120.07 o 
   3   2   3     4376.65     3548.27     48.68 o 
   4   2   3      255.96      178.53     12.84 o 
   5   2   3     2837.27     3040.49     49.13 o 
   6   2   3     2599.81     2842.25     62.58 o 
   7   2   3     1176.30     1045.03     50.11 o 
   8   2   3       68.58       40.82     13.23 o 
   9   2   3      255.47      290.62     29.35 o 
  10   2   3        1.92        4.51     15.84 o 
  11   2   3      103.84      100.04     25.93 o 
  12   2   3       91.41       60.78     22.60 o 
 -15   3   3        2.38        8.29     23.92 o 
 -14   3   3      136.82      163.87     34.54 o 
 -13   3   3      289.82      244.86     83.50 o 
 -12   3   3      265.22      278.81     29.45 o 
 -11   3   3       58.63       84.28     18.00 o 
 -10   3   3     2699.66     2527.63     64.90 o 
  -9   3   3     2803.39     2864.66     93.00 o 
  -8   3   3      153.96       77.11     11.75 o 
  -7   3   3      350.12      466.55     19.92 o 
  -6   3   3     4596.46     4885.92     72.72 o 
  -5   3   3     4870.86     4471.92     58.01 o 
  -4   3   3     2051.19     2013.36     34.30 o 
  -3   3   3      354.05      527.97     16.37 o 
  -2   3   3     1596.55     1825.42     30.57 o 
  -1   3   3     3419.02     2733.29     46.97 o 
   0   3   3     1963.58     1791.30     32.39 o 
   1   3   3     9128.87     8978.63     94.80 o 
   2   3   3    10165.89    11040.77    130.25 o 
   3   3   3     8853.63     9186.14     96.52 o 
   4   3   3     1949.65     1489.12     32.62 o 
   5   3   3      518.91      553.30     37.99 o 
   6   3   3      182.40      216.53     51.41 o 
   7   3   3     1046.36      979.02     41.97 o 
   8   3   3     2972.85     2784.94    156.29 o 
   9   3   3      908.26      767.58     44.69 o 
  10   3   3      144.39      119.98     25.12 o 
  11   3   3      131.55       58.43     29.64 o 
  12   3   3       64.98       60.98     24.46 o 
 -15   4   3      351.46      355.48     86.62 o 
 -14   4   3      175.41      229.39     38.18 o 
 -13   4   3        0.14      -16.74     16.74 o 
 -12   4   3      106.97      151.87     56.91 o 
 -11   4   3      212.50      246.13     30.59 o 
 -10   4   3     3837.34     4134.92     84.47 o 
  -9   4   3     4465.48     4292.19    164.97 o 
  -8   4   3     1284.56     1291.49     29.52 o 
  -7   4   3      687.08      829.64     22.87 o 
  -6   4   3       33.99       65.78      8.83 o 
  -5   4   3      543.62      495.15     16.64 o 
  -4   4   3       86.32      133.94      9.80 o 
  -3   4   3     1140.06     1314.54     27.03 o 
  -2   4   3     7598.77     8416.86    106.05 o 
  -1   4   3      105.72       29.56      7.21 o 
   0   4   3      215.04      365.98     16.53 o 
   1   4   3     3047.30     3462.71     63.62 o 
   2   4   3     4679.16     4451.11     62.70 o 
   3   4   3     4805.58     5307.37     75.31 o 
   4   4   3      481.97      512.70     21.09 o 
   5   4   3      187.60      140.17     24.67 o 
   6   4   3       83.09       92.20     23.24 o 
   7   4   3      441.28      386.01     31.71 o 
   8   4   3      321.15      298.80     31.31 o 
   9   4   3       16.88       -0.67     15.49 o 
  10   4   3       10.40       22.94     18.11 o 
  11   4   3      303.17      197.19     31.71 o 
 -15   5   3      512.62      568.95    154.21 o 
 -14   5   3      245.10      246.03     69.13 o 
 -13   5   3      101.00      111.29     32.11 o 
 -12   5   3      288.94      235.96     49.78 o 
 -11   5   3      983.37      708.44     49.62 o 
 -10   5   3       40.85        8.07     11.50 o 
  -9   5   3     1498.85     1725.22     37.12 o 
  -8   5   3     1853.44     1952.14     37.90 o 
  -7   5   3     4159.27     3957.43     54.48 o 
  -6   5   3     7121.33     6860.04     75.38 o 
  -5   5   3      894.19      981.14     23.85 o 
  -4   5   3       63.81       26.62      6.35 o 
  -3   5   3     5679.63     6049.00    128.67 o 
  -2   5   3      447.67      342.05     14.57 o 
  -1   5   3        2.38        1.47      6.22 o 
   0   5   3     4623.86     4276.48     61.47 o 
   1   5   3     5295.49     4258.95     63.07 o 
   2   5   3     5596.32     4795.06     57.39 o 
   3   5   3     3163.28     3098.68     62.86 o 
   4   5   3      630.07      630.00     30.81 o 
   5   5   3      532.78      523.50     41.00 o 
   6   5   3     1672.26     1380.49     64.76 o 
   7   5   3      245.37      211.08     26.72 o 
   8   5   3       36.11       20.41     17.05 o 
   9   5   3       11.45       44.93     25.51 o 
  10   5   3       13.85       21.23     23.83 o 
  11   5   3      334.06      367.82     40.84 o 
 -15   6   3       43.30       51.40     26.12 o 
 -14   6   3      205.32      292.88     43.83 o 
 -13   6   3      150.16      195.77     36.50 o 
 -12   6   3     1277.74     1176.11    103.91 o 
 -11   6   3     1253.92     1212.72     61.08 o 
 -10   6   3      697.00      531.30     36.13 o 
  -9   6   3      363.54      446.41     21.18 o 
  -8   6   3      501.73      510.37     21.32 o 
  -7   6   3     1262.22     1189.68     29.44 o 
  -6   6   3     2564.71     2821.92     45.10 o 
  -5   6   3     4424.93     3834.89     78.79 o 
  -4   6   3        5.56       19.45      6.51 o 
  -3   6   3      461.70      586.03     18.62 o 
  -2   6   3      929.81      912.56     21.98 o 
  -1   6   3     5971.36     5409.84     60.35 o 
   0   6   3    16023.95    14759.78    151.04 o 
   1   6   3     9721.52     8697.81    104.92 o 
   2   6   3     2396.64     2108.64     46.06 o 
   3   6   3       52.38       39.51     12.44 o 
   4   6   3       48.09       61.79     20.49 o 
   5   6   3      945.01      810.07     52.05 o 
   6   6   3      899.23      934.01    132.39 o 
   7   6   3        9.94        5.00     14.70 o 
   8   6   3       40.06       24.80     18.93 o 
   9   6   3      330.75      380.12     39.42 o 
  10   6   3      126.74      129.80     29.31 o 
 -15   7   3       94.34       74.74     30.40 o 
 -14   7   3      160.10      198.86     37.59 o 
 -13   7   3      667.98      628.21     55.18 o 
 -12   7   3        1.93       18.61     17.75 o 
 -11   7   3      454.62      481.56     83.09 o 
 -10   7   3     1702.06     1579.27     44.95 o 
  -9   7   3      244.33      202.35     17.76 o 
  -8   7   3      540.96      521.48     22.43 o 
  -7   7   3       16.82       -1.50      6.79 o 
  -6   7   3     3523.23     3365.27     51.82 o 
  -5   7   3     2008.72     1907.67     46.98 o 
  -4   7   3       73.52       65.03      9.18 o 
  -3   7   3       65.13       34.03      7.47 o 
  -2   7   3        0.06       -0.59      5.39 o 
  -1   7   3     1839.11     1584.89     30.62 o 
   0   7   3      640.67      545.23     27.29 o 
   1   7   3      735.05      653.41     28.09 o 
   2   7   3        1.69        0.74      8.39 o 
   3   7   3      637.28      657.18     34.06 o 
   4   7   3     1419.10     1257.91     61.66 o 
   5   7   3       73.49       57.23     23.38 o 
   6   7   3      660.71      694.02     54.64 o 
   7   7   3      664.59      645.16     81.86 o 
   8   7   3      138.21       79.26     23.44 o 
   9   7   3      189.17      129.99     28.03 o 
  10   7   3      176.44      194.75     33.17 o 
 -15   8   3      116.41      116.87     35.16 o 
 -14   8   3      254.88      226.40     39.60 o 
 -13   8   3      912.04      917.28     64.46 o 
 -12   8   3      369.18      469.14     48.22 o 
 -11   8   3      281.43      284.23     25.10 o 
 -10   8   3        0.10       -9.49      9.49 o 
  -9   8   3     1277.43     1322.28     67.51 o 
  -8   8   3     1112.41     1095.21     31.51 o 
  -7   8   3     8191.12     7714.56     91.11 o 
  -6   8   3     1277.12     1067.84     29.55 o 
  -5   8   3      213.38      286.48     17.00 o 
  -4   8   3     1174.44     1169.72     36.85 o 
  -3   8   3     5307.64     4915.23     63.57 o 
  -2   8   3    11612.27    11193.45    147.15 o 
  -1   8   3     6968.18     6433.50     90.54 o 
   0   8   3     2749.42     2557.86     54.08 o 
   1   8   3      316.64      372.68     24.09 o 
   2   8   3      647.57      667.16     30.92 o 
   3   8   3        1.48       10.36     17.07 o 
   4   8   3     1019.30     1036.25     61.66 o 
   5   8   3       46.19       69.69     25.51 o 
   6   8   3       13.70       17.24     32.18 o 
   7   8   3      115.43      124.09     26.28 o 
   8   8   3        6.45       11.11     20.26 o 
   9   8   3      141.04      106.79     61.75 o 
 -15   9   3       20.57       35.88     27.60 o 
 -14   9   3       40.55       34.56     25.50 o 
 -13   9   3      385.14      416.64     49.27 o 
 -12   9   3      835.85      776.76     58.88 o 
 -11   9   3      197.12      142.26     20.85 o 
 -10   9   3        4.20       -2.28     11.27 o 
  -9   9   3      491.61      452.72     54.10 o 
  -8   9   3      145.76      144.10     18.75 o 
  -7   9   3     4779.93     4321.69     65.98 o 
  -6   9   3        0.05       -6.03      7.35 o 
  -5   9   3       75.49       55.85     10.69 o 
  -4   9   3      157.09      187.11     20.82 o 
  -3   9   3        2.25       -1.82      8.12 o 
  -2   9   3      976.11      826.60     41.02 o 
  -1   9   3     2536.84     2558.19     56.43 o 
   0   9   3     1637.79     1527.72     43.89 o 
   1   9   3     1578.32     1372.85     43.00 o 
   2   9   3     2530.64     2721.85     61.08 o 
   3   9   3        0.94       -2.79     15.84 o 
   4   9   3      982.19      847.02     59.18 o 
   5   9   3      707.37      714.24     57.60 o 
   6   9   3       59.58       29.37     19.59 o 
   7   9   3       30.65        8.87     20.00 o 
   8   9   3       93.22      105.43     28.33 o 
 -15  10   3      187.44      156.42     38.58 o 
 -14  10   3      287.23      323.20     47.83 o 
 -13  10   3       85.29      137.43     40.17 o 
 -12  10   3        7.65       -2.94     13.95 o 
 -11  10   3        2.01       -9.90     11.85 o 
 -10  10   3      608.63      635.47     35.09 o 
  -9  10   3      958.21     1117.80     99.13 o 
  -8  10   3      417.65      406.55     27.63 o 
  -7  10   3      641.55      591.40     30.65 o 
  -6  10   3      173.51      160.81     16.26 o 
  -5  10   3      264.54      288.30     19.60 o 
  -4  10   3     1929.81     1995.50     68.17 o 
  -3  10   3     1341.06     1260.50     40.30 o 
  -2  10   3      230.43      297.07     32.60 o 
  -1  10   3     1573.97     1915.48     50.85 o 
   0  10   3      298.53      361.76     29.16 o 
   1  10   3       66.24       44.80     14.36 o 
   2  10   3      391.33      390.76     39.85 o 
   3  10   3      326.82      493.78     49.02 o 
   4  10   3       47.39       87.62     27.60 o 
   5  10   3        1.35       27.12     24.22 o 
   6  10   3       12.00       -4.11     18.51 o 
   7  10   3      384.15      337.00     40.94 o 
 -15  11   3      455.27      435.18    143.30 o 
 -14  11   3      819.57      957.72     94.72 o 
 -13  11   3       92.12       86.86     29.59 o 
 -12  11   3      137.18      138.74     22.86 o 
 -11  11   3      617.42      592.58     37.02 o 
 -10  11   3      919.00      839.70     40.91 o 
  -9  11   3     1449.33     1507.48     58.80 o 
  -8  11   3      213.38      257.99     24.58 o 
  -7  11   3      216.67      174.61     20.19 o 
  -6  11   3      171.20      156.95     19.75 o 
  -5  11   3      694.77      727.34     34.29 o 
  -4  11   3       37.28       28.34     11.69 o 
  -3  11   3     1429.94     1572.49     42.78 o 
  -2  11   3     3157.38     3115.45     61.57 o 
  -1  11   3     1812.12     1899.99     52.85 o 
   0  11   3      535.76      589.87     33.07 o 
   1  11   3        3.74      -11.90     11.98 o 
   2  11   3      922.09      906.08     49.97 o 
   3  11   3     1063.68     1257.91     73.83 o 
   4  11   3      113.76      153.97     33.93 o 
   5  11   3        0.36       -7.82     22.54 o 
   6  11   3       57.72       55.27     24.15 o 
 -14  12   3      228.87      240.86     44.95 o 
 -13  12   3       56.02       26.33     19.68 o 
 -12  12   3       47.89       20.35     17.83 o 
 -11  12   3       32.45       31.81     21.69 o 
 -10  12   3        7.10      -11.36     13.63 o 
  -9  12   3     1273.89     1258.38     64.57 o 
  -8  12   3      831.28      829.39     40.81 o 
  -7  12   3     1050.51     1008.01     51.82 o 
  -6  12   3        2.81        2.17     13.41 o 
  -5  12   3       54.06       53.89     15.01 o 
  -4  12   3       53.74        3.54     11.82 o 
  -3  12   3       24.68       18.91     16.10 o 
  -2  12   3      129.22      160.65     21.34 o 
  -1  12   3       31.53        5.70     13.38 o 
   0  12   3      388.20      411.02     30.61 o 
   1  12   3      705.26      868.96     44.79 o 
   2  12   3      318.19      349.11     44.10 o 
   3  12   3       41.30       87.54     57.91 o 
   4  12   3      196.77      300.49    106.80 o 
   5  12   3      339.93      317.54     46.82 o 
 -14  13   3        2.22       17.62     27.49 o 
 -13  13   3        0.29       13.77     18.17 o 
 -12  13   3       50.95       26.63     18.17 o 
 -11  13   3      304.17      307.34     50.09 o 
 -10  13   3      611.16      671.97     55.46 o 
  -9  13   3       80.09      127.97     25.08 o 
  -8  13   3        0.29        3.15     14.41 o 
  -7  13   3      248.99      205.94     29.42 o 
  -6  13   3      797.83      836.14     50.83 o 
  -5  13   3     2040.53     2360.74     81.87 o 
  -4  13   3     1902.46     2194.49     55.95 o 
  -3  13   3      719.35      864.18     37.81 o 
  -2  13   3       94.69      138.93     21.62 o 
  -1  13   3       44.58       65.56     25.91 o 
   0  13   3       97.37       91.11     20.06 o 
   1  13   3      347.87      340.76     37.38 o 
   2  13   3        2.78        5.60     24.05 o 
   3  13   3       30.32       -0.84     24.75 o 
   4  13   3        6.68       12.74     21.20 o 
 -13  14   3        2.94      -12.18     18.30 o 
 -12  14   3      104.27      108.23     24.45 o 
 -11  14   3      975.21      933.26     57.83 o 
 -10  14   3     2069.55     2160.35     79.19 o 
  -9  14   3     1355.41     1485.87     67.83 o 
  -8  14   3      172.66      158.20     27.95 o 
  -7  14   3       10.46       15.89     17.17 o 
  -6  14   3      177.07      180.88     28.66 o 
  -5  14   3       46.63       40.18     20.35 o 
  -4  14   3       89.25      107.90     21.15 o 
  -3  14   3       60.12       55.44     18.22 o 
  -2  14   3      204.70      239.49     29.80 o 
  -1  14   3      538.96      644.52     59.45 o 
   0  14   3      169.06      223.28     32.72 o 
   1  14   3       80.98       61.87     24.77 o 
   2  14   3      205.91      251.70     45.61 o 
   3  14   3      212.59      305.51     78.32 o 
 -12  15   3       68.06       61.52     25.27 o 
 -11  15   3        4.20       -0.52     22.44 o 
 -10  15   3       97.45       33.01     22.22 o 
  -9  15   3      220.54      233.58     35.15 o 
  -8  15   3      348.58      426.42     47.50 o 
  -7  15   3      644.54      532.23     65.97 o 
  -6  15   3      602.19      707.16    100.00 o 
  -5  15   3      173.70      233.25     28.82 o 
  -4  15   3        5.77       27.95     28.41 o 
  -3  15   3        4.64       17.49     20.23 o 
  -2  15   3       42.70       26.65     17.69 o 
  -1  15   3      348.43      364.01     34.20 o 
   0  15   3       80.40      125.67     29.02 o 
   1  15   3        0.83      -18.15     19.43 o 
 -11  16   3      387.61      544.69     86.29 o 
 -10  16   3       26.83        4.53     20.71 o 
  -9  16   3        4.34       13.42     19.04 o 
  -8  16   3        6.04       -7.06     19.25 o 
  -7  16   3        5.58       29.88     21.49 o 
  -6  16   3      273.06      358.85     52.11 o 
  -5  16   3      353.57      492.01     45.84 o 
  -4  16   3      325.10      395.23     42.98 o 
  -3  16   3      301.90      410.67     43.21 o 
  -2  16   3       69.67       38.82     23.47 o 
  -1  16   3      247.11      224.82     61.43 o 
  -8  17   3       97.37       61.60     29.83 o 
  -7  17   3       13.06       17.01     20.86 o 
  -6  17   3      123.89      150.67     32.73 o 
  -5  17   3        5.15      -17.28     19.98 o 
  -4  17   3        2.52        4.52     22.22 o 
   2 -18   4      290.17      314.48     49.07 o 
   3 -18   4      234.41      345.82     51.34 o 
   4 -18   4      283.19      445.96     39.18 o 
   5 -18   4       80.40      101.76     27.79 o 
   6 -18   4       32.91       66.17     26.90 o 
   7 -18   4       24.17        1.61     17.56 o 
   8 -18   4        1.87      -16.28     17.11 o 
   1 -17   4      366.28      407.56     69.71 o 
   2 -17   4      385.56      474.20     54.84 o 
   3 -17   4      568.34      518.53     38.92 o 
   4 -17   4       36.79       10.20     21.79 o 
   5 -17   4       43.00       43.23     21.70 o 
   6 -17   4       74.02       86.31     22.71 o 
   7 -17   4       85.78      123.96     24.13 o 
   8 -17   4      309.18      380.83     49.59 o 
   9 -17   4       63.18       42.69     20.06 o 
  10 -17   4       37.81       52.53     26.41 o 
   1 -16   4      920.86     1249.10    114.45 o 
   2 -16   4     1133.64     1416.85     53.44 o 
   3 -16   4      560.83      507.09     36.03 o 
   4 -16   4       56.37       19.15     13.89 o 
   5 -16   4        2.40       17.47     16.10 o 
   6 -16   4        1.21      -10.55     13.84 o 
   7 -16   4        4.54        5.70     16.21 o 
   8 -16   4      401.60      361.52     43.85 o 
   9 -16   4      299.75      320.58     33.80 o 
  10 -16   4       75.02       48.13     19.07 o 
  11 -16   4       60.54       68.59     21.00 o 
  -4 -15   4        7.98      -11.60     23.82 o 
  -3 -15   4        7.60        8.60     24.04 o 
  -2 -15   4       55.41       40.86     25.42 o 
   0 -15   4      475.81      518.62     70.84 o 
   1 -15   4      693.13      690.00     38.10 o 
   2 -15   4       31.72       51.22     14.17 o 
   3 -15   4      423.31      497.51     30.55 o 
   4 -15   4      573.66      620.96     33.37 o 
   5 -15   4      247.86      257.75     24.32 o 
   6 -15   4        1.30        4.21     13.94 o 
   7 -15   4        4.01       -9.64     13.76 o 
   8 -15   4      288.78      308.22     32.01 o 
   9 -15   4      344.02      417.35     66.15 o 
  10 -15   4      105.50       76.78     21.16 o 
  11 -15   4      199.33      143.11     25.44 o 
  12 -15   4      132.21       79.63     23.46 o 
  -5 -14   4      253.13      241.48     41.29 o 
  -4 -14   4       40.67       -7.29     32.35 o 
  -3 -14   4      451.68      527.68     50.22 o 
  -2 -14   4     1585.93     1700.76    109.06 o 
  -1 -14   4     1364.48     1600.10     69.79 o 
   0 -14   4     1855.80     2020.59     46.30 o 
   1 -14   4      656.02      621.90     28.47 o 
   2 -14   4      512.04      428.74     36.18 o 
   3 -14   4       30.08       20.62     12.34 o 
   4 -14   4        1.18       -1.98     10.43 o 
   5 -14   4        5.44      -10.28     10.28 o 
   6 -14   4      393.54      393.78     31.51 o 
   7 -14   4     1307.37     1261.59     49.16 o 
   8 -14   4      175.89      180.51     24.63 o 
   9 -14   4       11.55       16.75     15.39 o 
  10 -14   4      196.65      210.45     26.42 o 
  11 -14   4      541.03      578.86     40.78 o 
  12 -14   4      543.28      624.28     65.40 o 
  13 -14   4      114.90      140.26     26.40 o 
  -6 -13   4        0.54       13.54     24.93 o 
  -5 -13   4       75.82       98.74     29.85 o 
  -4 -13   4        0.92      -17.93     17.93 o 
  -3 -13   4       21.69       25.36     21.43 o 
  -2 -13   4      113.13      134.25     28.58 o 
  -1 -13   4      296.37      374.06     19.46 o 
   0 -13   4     1127.86     1324.24     32.47 o 
   1 -13   4     2544.35     2804.14     52.27 o 
   2 -13   4     1609.60     1615.53     44.08 o 
   3 -13   4      198.88      231.05     21.58 o 
   4 -13   4       87.99       85.39     15.25 o 
   5 -13   4        3.27        4.86     10.99 o 
   6 -13   4       96.58      102.47     23.60 o 
   7 -13   4      294.74      313.32     28.08 o 
   8 -13   4      448.70      442.16     32.52 o 
   9 -13   4      504.74      474.78     34.96 o 
  10 -13   4      827.77      757.90     44.94 o 
  11 -13   4      189.92      163.95     25.11 o 
  12 -13   4      120.59       59.61     29.86 o 
  13 -13   4      214.03      197.69     41.41 o 
  -7 -12   4      100.04       80.58     44.39 o 
  -6 -12   4       47.47       28.50     22.74 o 
  -5 -12   4      233.14      261.27     40.34 o 
  -4 -12   4     1005.09     1132.63     66.80 o 
  -3 -12   4      749.90      849.45     42.87 o 
  -2 -12   4      540.69      559.02     31.25 o 
  -1 -12   4      344.08      310.68     17.15 o 
   0 -12   4      213.22      156.29     13.27 o 
   1 -12   4        3.58        2.10      8.30 o 
   2 -12   4      179.75      153.06     17.43 o 
   3 -12   4      780.07      814.90     35.62 o 
   4 -12   4       23.85        7.12     10.61 o 
   5 -12   4     1456.82     1301.97     43.88 o 
   6 -12   4       94.75       99.44     19.41 o 
   7 -12   4      192.23      180.98     25.64 o 
   8 -12   4     1717.36     1770.66     63.16 o 
   9 -12   4     3450.49     3282.87     88.37 o 
  10 -12   4     2237.42     2254.70     73.10 o 
  11 -12   4      883.35      897.30     44.87 o 
  12 -12   4       14.68       -4.12     14.47 o 
  13 -12   4        6.07      -20.32     20.32 o 
  14 -12   4        3.73       -0.86     25.82 o 
  -8 -11   4       24.94      -17.05     24.84 o 
  -7 -11   4      415.17      366.97     46.56 o 
  -6 -11   4      413.29      440.33     47.86 o 
  -5 -11   4      127.06       85.22     30.45 o 
  -4 -11   4        0.43        0.32     13.64 o 
  -3 -11   4      494.10      611.15     31.98 o 
  -2 -11   4     3228.08     3361.40     49.78 o 
  -1 -11   4     4797.30     4872.95     62.69 o 
   0 -11   4     5544.28     5442.38     82.59 o 
   1 -11   4      156.91      160.56     13.71 o 
   2 -11   4      257.25      213.92     24.86 o 
   3 -11   4      106.46      101.16     15.65 o 
   4 -11   4       79.96       74.52     13.95 o 
   5 -11   4      181.40      150.87     23.38 o 
   6 -11   4       72.96       64.58     17.62 o 
   7 -11   4      264.29      223.04     25.99 o 
   8 -11   4      127.41       88.26     20.52 o 
   9 -11   4        0.81       11.33     14.32 o 
  10 -11   4      141.61       93.26     21.82 o 
  11 -11   4     1164.53     1013.80     46.06 o 
  12 -11   4      273.90      222.96     32.45 o 
  13 -11   4      136.06      135.19     34.80 o 
  14 -11   4       34.99       22.41     26.88 o 
  -9 -10   4       74.81       61.08     27.72 o 
  -8 -10   4       39.16       63.79     50.91 o 
  -7 -10   4      271.95      355.30     44.00 o 
  -6 -10   4      226.09      291.83     32.10 o 
  -5 -10   4      340.57      342.49     32.37 o 
  -4 -10   4       22.31       -2.07     11.08 o 
  -3 -10   4      150.46      125.89     17.84 o 
  -2 -10   4       61.86       44.98      9.53 o 
  -1 -10   4        4.36       18.18      7.80 o 
   0 -10   4     1114.52     1042.11     24.96 o 
   1 -10   4       69.21       58.84      9.62 o 
   2 -10   4      993.55      936.15     24.20 o 
   3 -10   4      568.80      465.71     25.55 o 
   4 -10   4      102.12      140.17     16.82 o 
   5 -10   4     3074.70     2780.49     59.93 o 
   6 -10   4     5730.27     5370.85    102.22 o 
   7 -10   4     3444.84     3168.61     78.09 o 
   8 -10   4     3216.58     2913.33    100.04 o 
   9 -10   4      737.94      725.33     42.29 o 
  10 -10   4      522.91      498.94     38.35 o 
  11 -10   4        0.10       -2.76     13.48 o 
  12 -10   4        0.75       -3.01     26.59 o 
  13 -10   4       67.18       33.47     35.44 o 
  14 -10   4      308.06      256.73     44.64 o 
 -10  -9   4       47.42       59.73     28.79 o 
  -9  -9   4      176.65      153.08     35.38 o 
  -8  -9   4      821.59      770.10     48.33 o 
  -7  -9   4      286.55      256.45     30.58 o 
  -6  -9   4      168.95      134.57     22.60 o 
  -5  -9   4      693.17      697.10     41.42 o 
  -4  -9   4     2461.03     2318.43     63.49 o 
  -3  -9   4     5511.86     5233.94     82.09 o 
  -2  -9   4     3163.79     2938.02     55.53 o 
  -1  -9   4      115.62      109.91     10.59 o 
   0  -9   4     1046.26      932.50     24.54 o 
   1  -9   4        1.61       11.03      6.14 o 
   2  -9   4        3.27        5.00      5.94 o 
   3  -9   4       59.56       98.01     13.60 o 
   4  -9   4      483.19      511.64     27.35 o 
   5  -9   4        4.27       -7.21      7.78 o 
   6  -9   4      516.86      447.23     30.15 o 
   7  -9   4      368.39      308.23     27.72 o 
   8  -9   4     1172.11      915.00     42.99 o 
   9  -9   4     2526.46     2510.65     71.39 o 
  10  -9   4     2595.26     2620.39     91.90 o 
  11  -9   4        2.38       19.75     16.29 o 
  12  -9   4      216.52      163.96     67.04 o 
  13  -9   4      240.05      210.73     40.42 o 
  14  -9   4      316.86      272.75     46.23 o 
 -11  -8   4      275.25      211.89     39.71 o 
 -10  -8   4      721.79      713.31     61.36 o 
  -9  -8   4      644.40      587.73     46.71 o 
  -8  -8   4      368.10      337.91     34.92 o 
  -7  -8   4       89.09       94.73     23.43 o 
  -6  -8   4      304.36      264.57     23.50 o 
  -5  -8   4       27.67       28.38     12.19 o 
  -4  -8   4       83.82       78.86     17.46 o 
  -3  -8   4      397.61      367.88     19.15 o 
  -2  -8   4     3540.40     3343.76     46.49 o 
  -1  -8   4     4584.36     4480.21     53.70 o 
   0  -8   4     1122.98      972.61     22.97 o 
   1  -8   4      201.46      209.59     11.83 o 
   2  -8   4      315.24      452.17     17.48 o 
   3  -8   4     1388.45     1094.00     20.29 o 
   4  -8   4      504.19      309.48     25.01 o 
   5  -8   4      834.52      832.95     34.71 o 
   6  -8   4      149.24      145.97     34.61 o 
   7  -8   4     3082.68     2989.42     70.81 o 
   8  -8   4     1759.66     1739.38     69.53 o 
   9  -8   4       79.54      124.86     20.98 o 
  10  -8   4       70.50       61.75     17.61 o 
  11  -8   4       35.82       86.78     26.32 o 
  12  -8   4       76.93       65.29     39.35 o 
  13  -8   4      284.78      391.00     51.59 o 
  14  -8   4        2.04       23.60     26.17 o 
 -11  -7   4       47.46       24.23     19.79 o 
 -10  -7   4       10.09       -0.85     17.01 o 
  -9  -7   4        4.26        7.36     16.83 o 
  -8  -7   4       69.02       70.51     23.04 o 
  -7  -7   4      474.47      384.26     26.97 o 
  -6  -7   4      353.45      341.68     24.63 o 
  -5  -7   4     1847.17     1731.33     59.07 o 
  -4  -7   4      966.91      921.06     31.36 o 
  -3  -7   4      154.56      128.41     12.44 o 
  -2  -7   4     4857.13     4494.21     52.49 o 
  -1  -7   4     1730.05     1664.18     32.57 o 
   0  -7   4        9.37       13.24      5.25 o 
   1  -7   4      121.55      167.16     10.03 o 
   2  -7   4     1595.07     1828.63     27.11 o 
   3  -7   4        2.49        5.73      6.63 o 
   4  -7   4        1.65        0.12      5.95 o 
   5  -7   4     1137.71     1176.75     39.39 o 
   6  -7   4     5297.26     4818.19     87.51 o 
   7  -7   4    13342.33    12439.28    166.29 o 
   8  -7   4     8172.33     7877.85    133.99 o 
   9  -7   4      330.13      253.71     36.36 o 
  10  -7   4      133.58      138.32     22.64 o 
  11  -7   4      522.45      387.12     45.07 o 
  12  -7   4      757.45      856.55    109.75 o 
  13  -7   4      650.20      725.99     63.00 o 
  14  -7   4       86.50      119.08     49.23 o 
 -12  -6   4      246.27      206.47     32.31 o 
 -11  -6   4      209.50      170.77     29.30 o 
 -10  -6   4      268.94      249.34     34.43 o 
  -9  -6   4       28.01       34.03     17.49 o 
  -8  -6   4      173.98      189.06     23.81 o 
  -7  -6   4       33.62       18.36     11.14 o 
  -6  -6   4       27.63       50.65     17.60 o 
  -5  -6   4      881.03      840.96     30.56 o 
  -4  -6   4     8042.58     7670.80     96.24 o 
  -3  -6   4     3767.52     3543.99     49.23 o 
  -2  -6   4     1265.88     1174.58     25.27 o 
  -1  -6   4      649.34      612.91     16.11 o 
   0  -6   4     5406.37     4788.28     49.95 o 
   1  -6   4      963.61      783.77     17.04 o 
   2  -6   4     1236.72     1074.62     21.92 o 
   3  -6   4      829.52      949.57     30.91 o 
   4  -6   4     4551.70     4607.12     86.64 o 
   5  -6   4      711.11      554.26     34.01 o 
   6  -6   4       27.34       44.47     12.31 o 
   7  -6   4       81.44       40.35     11.85 o 
   8  -6   4     1785.44     1676.85     51.88 o 
   9  -6   4       64.22       92.77     28.46 o 
  10  -6   4       33.98       26.62     25.22 o 
  11  -6   4      157.97      185.25     33.84 o 
  12  -6   4       11.94       17.46     21.22 o 
  13  -6   4      432.36      493.18     54.76 o 
  14  -6   4      186.61      233.53     44.53 o 
 -12  -5   4      136.83       76.00     24.02 o 
 -11  -5   4      182.21      184.26     28.12 o 
 -10  -5   4     1043.29      971.17     51.08 o 
  -9  -5   4      849.71      774.25     43.77 o 
  -8  -5   4     2065.07     2251.14    102.44 o 
  -7  -5   4     1156.70     1161.16     39.57 o 
  -6  -5   4      168.28      196.29     22.65 o 
  -5  -5   4       52.38       92.25     13.14 o 
  -4  -5   4     4408.33     4338.31    107.88 o 
  -3  -5   4      771.99      860.78     21.52 o 
  -2  -5   4     1139.62     1082.69     20.29 o 
  -1  -5   4       22.34        8.33      4.15 o 
   0  -5   4     4063.02     4428.26     51.35 o 
   1  -5   4        7.44       46.05      5.53 o 
   2  -5   4     4506.15     5062.78     64.81 o 
   3  -5   4     9590.23    10947.75    188.24 o 
   4  -5   4     6183.44     5554.79     84.09 o 
   5  -5   4    16931.30    16925.54    192.26 o 
   6  -5   4     6618.73     7165.94    106.78 o 
   7  -5   4      885.70      956.74     45.94 o 
   8  -5   4       12.21        2.13      9.88 o 
   9  -5   4      158.98      216.80     23.70 o 
  10  -5   4       42.72      102.25     25.84 o 
  11  -5   4      353.09      436.25     46.27 o 
  12  -5   4      252.39      206.33     37.27 o 
  13  -5   4       27.42       42.07     25.99 o 
  14  -5   4        2.76       21.72     26.41 o 
 -13  -4   4       23.76       35.31     20.97 o 
 -12  -4   4       78.72       68.95     21.86 o 
 -11  -4   4       53.09       39.53     18.71 o 
 -10  -4   4       66.27       61.97     16.60 o 
  -9  -4   4       12.09        5.82     11.48 o 
  -8  -4   4     1708.22     1641.59     45.78 o 
  -7  -4   4      494.64      497.05     27.33 o 
  -6  -4   4     3640.12     3722.35     62.98 o 
  -5  -4   4     8078.98     7863.67    107.50 o 
  -4  -4   4     1104.68     1201.49     24.91 o 
  -3  -4   4     4726.68     4982.04     56.35 o 
  -2  -4   4     4502.19     4159.48     53.79 o 
  -1  -4   4     6239.43     6603.87     55.76 o 
   0  -4   4     5285.00     6182.51     65.93 o 
   1  -4   4      185.69      186.10      9.03 o 
   2  -4   4    14099.87    14768.67    137.74 o 
   3  -4   4     3807.77     3839.34     58.74 o 
   4  -4   4      452.15      570.17     37.63 o 
   5  -4   4     4737.19     4715.70     50.52 o 
   6  -4   4     7123.17     6976.18     70.88 o 
   7  -4   4     4521.10     4758.56     94.11 o 
   8  -4   4     1377.88     1491.21     46.56 o 
   9  -4   4      349.66      316.74     35.49 o 
  10  -4   4     1105.13     1205.55     67.41 o 
  11  -4   4     1417.48     1606.16    117.29 o 
  12  -4   4      792.78     1052.99    167.93 o 
  13  -4   4      111.99      103.34     31.08 o 
  14  -4   4        6.11       -3.58     22.76 o 
 -13  -3   4      705.14      704.20     49.66 o 
 -12  -3   4     1048.03      929.50     90.33 o 
 -11  -3   4     1772.66     1924.08     64.18 o 
 -10  -3   4      315.52      344.08     26.78 o 
  -9  -3   4       44.01       36.16     12.12 o 
  -8  -3   4      315.38      361.76     23.64 o 
  -7  -3   4       13.25        4.59      8.64 o 
  -6  -3   4     1308.69     1116.54     38.73 o 
  -5  -3   4      570.06      594.82     22.32 o 
  -4  -3   4     1010.41      935.77     24.84 o 
  -3  -3   4      334.41      408.49     13.19 o 
  -2  -3   4     2055.06     2445.46     30.79 o 
  -1  -3   4      797.90      915.81     24.35 o 
   0  -3   4     3626.78     4300.34     48.20 o 
   1  -3   4     2478.07     2781.89     37.06 o 
   2  -3   4      485.52      376.79     14.82 o 
   3  -3   4     2198.19     2269.57     31.51 o 
   4  -3   4     2497.91     2976.23     47.51 o 
   5  -3   4      300.93      490.69     18.39 o 
   6  -3   4     2515.45     2557.56     50.42 o 
   7  -3   4      549.92      603.92     20.26 o 
   8  -3   4        1.94       -0.50      8.28 o 
   9  -3   4      467.46      480.32     40.79 o 
  10  -3   4       42.33       39.93     20.02 o 
  11  -3   4        8.01        1.44     18.33 o 
  12  -3   4       35.79       50.03     23.65 o 
  13  -3   4       13.44       21.24     24.64 o 
  14  -3   4      114.16      121.45     34.93 o 
 -14  -2   4      133.49      107.77     46.04 o 
 -13  -2   4      159.77      140.53     28.93 o 
 -12  -2   4        6.47        4.08     16.47 o 
 -11  -2   4      197.45      197.88     31.73 o 
 -10  -2   4      315.61      300.68     24.50 o 
  -9  -2   4      480.98      570.24     29.25 o 
  -8  -2   4     3588.88     3884.29     67.97 o 
  -7  -2   4     7247.97     7474.80     96.31 o 
  -6  -2   4        7.31       -7.35      7.35 o 
  -5  -2   4     5452.40     4743.08     64.61 o 
  -4  -2   4     6156.50     6814.61     76.83 o 
  -3  -2   4    10230.00    11367.54     95.03 o 
  -2  -2   4     8216.28     9056.22    108.38 o 
  -1  -2   4      502.65      396.78     33.12 o 
   0  -2   4      343.90      475.97     12.49 o 
   2  -2   4       11.67       -2.55      3.68 o 
   3  -2   4     1280.24     1472.58     27.67 o 
   4  -2   4    15152.22    16105.09    147.92 o 
   5  -2   4    14794.18    15040.57    144.06 o 
   6  -2   4     3331.89     3497.58     70.78 o 
   7  -2   4       18.47       26.92      8.15 o 
   8  -2   4      322.06      444.35     23.55 o 
   9  -2   4     1810.24     2024.55     70.13 o 
  10  -2   4     1078.63     1243.00     62.02 o 
  11  -2   4       59.85       68.37     23.31 o 
  12  -2   4       48.27       45.70     26.66 o 
  13  -2   4        0.01        4.28     21.92 o 
  14  -2   4        1.54       77.19     48.03 o 
 -14  -1   4      384.36      592.46     58.38 o 
 -13  -1   4      251.57      264.33    117.77 o 
 -12  -1   4      176.57      198.00     24.18 o 
 -11  -1   4        2.93        4.30     10.90 o 
 -10  -1   4        9.74        5.95      9.87 o 
  -9  -1   4      314.57      383.79     35.15 o 
  -8  -1   4      303.88      302.29     38.86 o 
  -7  -1   4     1004.35     1215.40     33.46 o 
  -6  -1   4     3765.90     3878.92     59.01 o 
  -5  -1   4      272.63      272.85     16.74 o 
  -4  -1   4     1173.81     1169.12     37.43 o 
  -3  -1   4     1690.51     1946.01     30.54 o 
  -2  -1   4    36320.41    41030.49    374.13 o 
  -1  -1   4    16621.38    17457.35    172.60 o 
   0  -1   4       25.18       26.55      5.27 o 
   1  -1   4     1671.98     1949.87     26.10 o 
   2  -1   4      283.73      245.58     10.17 o 
   3  -1   4     4223.31     4289.89     53.82 o 
   4  -1   4     2072.70     2525.86     41.51 o 
   5  -1   4      735.01      769.56     23.32 o 
   6  -1   4      173.25      238.49     15.82 o 
   7  -1   4       11.16       15.03      9.39 o 
   8  -1   4        2.73       -8.71      8.71 o 
   9  -1   4      273.64      412.54     25.45 o 
  10  -1   4      205.26      211.41     25.79 o 
  11  -1   4      194.23      210.74     46.25 o 
  12  -1   4      380.68      481.05     75.96 o 
  13  -1   4      249.00      228.89     62.10 o 
 -14   0   4      107.73      116.17     32.75 o 
 -13   0   4      723.10      897.72     50.03 o 
 -12   0   4      620.94      529.01     38.31 o 
 -11   0   4      417.16      478.92     41.51 o 
 -10   0   4      344.16      397.49     39.59 o 
  -9   0   4      538.64      539.31     31.26 o 
  -8   0   4      199.13      116.93     16.81 o 
  -7   0   4     2316.25     2708.75     57.81 o 
  -6   0   4     1208.46     1290.50     28.56 o 
  -5   0   4        1.69        3.78      5.45 o 
  -4   0   4     2595.85     2909.99     48.69 o 
  -3   0   4       27.98       59.66      6.46 o 
  -2   0   4      428.27      522.00     14.31 o 
  -1   0   4      349.27      512.71     12.76 o 
   0   0   4    14620.41    15713.03    135.09 o 
   1   0   4       15.31       12.27      6.52 o 
   2   0   4    21789.23    22955.43    193.93 o 
   3   0   4    11337.55    10735.08    105.74 o 
   4   0   4      602.38      620.00     20.32 o 
   5   0   4        9.62       24.25      8.93 o 
   6   0   4       41.65       49.47     10.48 o 
   7   0   4      695.15      781.00     34.03 o 
   8   0   4      505.13      406.50     24.30 o 
   9   0   4       41.04       27.99     16.36 o 
  10   0   4      699.65      795.63     36.41 o 
  11   0   4       38.93       43.57     33.07 o 
  12   0   4       96.61       88.03     42.88 o 
  13   0   4      153.51       88.72     48.85 o 
 -15   1   4       74.94      138.60     48.44 o 
 -14   1   4        5.98        3.28     17.47 o 
 -13   1   4      348.08      362.88     35.30 o 
 -12   1   4      272.62      269.14     66.75 o 
 -11   1   4      170.92      152.65     22.54 o 
 -10   1   4       46.52       42.29     15.61 o 
  -9   1   4     1031.74     1187.49     42.34 o 
  -8   1   4      479.69      483.34     27.25 o 
  -7   1   4      739.01      807.66     24.50 o 
  -6   1   4      430.37      546.32     20.12 o 
  -5   1   4     5472.91     5685.18     91.44 o 
  -4   1   4    10286.96    10605.89    103.08 o 
  -3   1   4    14036.93    14452.20    148.31 o 
  -2   1   4      440.37      402.50     13.38 o 
  -1   1   4      314.10      222.68      8.83 o 
   0   1   4    13459.55    14741.25    132.22 o 
   1   1   4     2418.73     2394.71     44.97 o 
   2   1   4     5175.88     6152.71     67.76 o 
   3   1   4     2523.58     2854.57     43.31 o 
   4   1   4     5036.45     4862.57     63.85 o 
   5   1   4      931.99      909.45     26.55 o 
   6   1   4      533.02      485.31     32.14 o 
   7   1   4      361.78      431.17     36.78 o 
   8   1   4     2415.69     2544.64     86.51 o 
   9   1   4     1556.30     1513.97     70.34 o 
  10   1   4       59.21       52.39     23.33 o 
  11   1   4       25.52       27.40     18.85 o 
  12   1   4        0.38        9.67     33.62 o 
  13   1   4       10.90       12.01     38.35 o 
 -15   2   4      492.85      621.77     88.37 o 
 -14   2   4      775.57      891.27     75.23 o 
 -13   2   4      434.91      463.46     37.77 o 
 -12   2   4        2.45       13.21     21.86 o 
 -11   2   4      122.44      162.34     31.23 o 
 -10   2   4       38.36       46.98     18.77 o 
  -9   2   4     1012.43     1132.86     41.54 o 
  -8   2   4      875.57     1113.16     39.30 o 
  -7   2   4      537.62      539.52     21.42 o 
  -6   2   4       88.35       81.87     10.03 o 
  -5   2   4      628.98      892.24     23.84 o 
  -4   2   4       58.94       69.62      8.67 o 
  -3   2   4     4248.05     4752.76     56.42 o 
  -2   2   4     1581.53     1795.82     29.35 o 
  -1   2   4     4468.45     3628.80     83.01 o 
   0   2   4      488.65      330.94     20.92 o 
   1   2   4    11109.09    10844.25    126.05 o 
   2   2   4      591.83      620.49     24.59 o 
   3   2   4     1462.46     1675.94     32.33 o 
   4   2   4      534.63      683.59     29.29 o 
   5   2   4     2063.62     2146.30     82.72 o 
   6   2   4      131.91      118.97     17.25 o 
   7   2   4        1.76       -0.72     15.38 o 
   8   2   4      250.35      305.96     28.84 o 
   9   2   4     1003.25     1087.03     48.80 o 
  10   2   4       54.67       17.48     30.90 o 
  11   2   4      131.35       77.11     22.73 o 
  12   2   4      452.87      364.95     72.80 o 
 -15   3   4      260.92      219.87     40.92 o 
 -14   3   4      370.27      367.72     62.03 o 
 -13   3   4      434.93      449.14     37.54 o 
 -12   3   4      180.14      172.71     25.11 o 
 -11   3   4      810.50      870.24     42.10 o 
 -10   3   4     2089.01     1786.06     79.32 o 
  -9   3   4      779.06      599.38     31.55 o 
  -8   3   4        1.77       13.53      8.27 o 
  -7   3   4     3626.13     4085.52     60.85 o 
  -6   3   4     8198.09     8277.80    123.07 o 
  -5   3   4     2293.54     2070.59     37.78 o 
  -4   3   4     2114.83     2263.66     43.06 o 
  -3   3   4     7287.20     7007.69     76.41 o 
  -2   3   4     7412.15     7599.61     79.04 o 
  -1   3   4       27.70       30.21      7.17 o 
   0   3   4      617.99      704.92     21.78 o 
   1   3   4     1784.62     1511.87     37.27 o 
   2   3   4     4607.43     3737.16     65.40 o 
   3   3   4     5730.44     5670.13     70.19 o 
   4   3   4     1590.96     1449.43     33.18 o 
   5   3   4      488.94      676.52     31.20 o 
   6   3   4     3237.20     3197.95     93.86 o 
   7   3   4     4355.68     3941.43    110.20 o 
   8   3   4      475.33      394.55     35.43 o 
   9   3   4       70.13       37.90     18.70 o 
  10   3   4      106.06      101.55     23.58 o 
  11   3   4      128.96      114.51     26.47 o 
  12   3   4      288.24      194.82     33.18 o 
 -15   4   4       80.47      159.92     36.75 o 
 -14   4   4       36.13       83.69     28.16 o 
 -13   4   4      851.50      909.57     62.12 o 
 -12   4   4      277.63      335.16     31.29 o 
 -11   4   4      364.54      451.64     32.19 o 
 -10   4   4     1908.93     2103.71     59.09 o 
  -9   4   4      241.80      245.54     24.15 o 
  -8   4   4       13.22       -1.95      7.75 o 
  -7   4   4      525.00      562.43     22.76 o 
  -6   4   4     1340.10     1452.27     33.48 o 
  -5   4   4     5357.68     5304.16     78.40 o 
  -4   4   4     9773.51     9501.70    100.24 o 
  -3   4   4     2381.47     1868.60     34.06 o 
  -2   4   4      755.71     1176.10     24.75 o 
  -1   4   4     2704.48     3120.73     49.12 o 
   0   4   4     1082.31      918.71     26.20 o 
   1   4   4     6054.41     6063.22    103.89 o 
   2   4   4     3909.92     4095.19     72.23 o 
   3   4   4        2.56        8.96     11.34 o 
   4   4   4      132.34      212.21     20.18 o 
   5   4   4       22.45       22.11     16.70 o 
   6   4   4      876.20     1058.24     57.13 o 
   7   4   4      997.77     1092.22     60.32 o 
   8   4   4      192.19      190.88     26.70 o 
   9   4   4      265.90      269.48     32.73 o 
  10   4   4      818.62      834.31     51.24 o 
  11   4   4      315.55      301.69     50.84 o 
 -15   5   4      467.07      471.62     63.91 o 
 -14   5   4       50.17       13.87     21.09 o 
 -13   5   4      121.32       64.06     51.19 o 
 -12   5   4      785.77      676.47     52.33 o 
 -11   5   4      308.31      256.33     27.54 o 
 -10   5   4     1148.20     1305.51     51.31 o 
  -9   5   4      623.42      722.50     28.82 o 
  -8   5   4      746.20      730.92     27.03 o 
  -7   5   4       45.84       12.54      7.99 o 
  -6   5   4      229.50      192.00     25.68 o 
  -5   5   4     5831.84     5811.44     74.84 o 
  -4   5   4      829.93      743.85     23.02 o 
  -3   5   4       39.71       31.98      7.44 o 
  -2   5   4      162.28      124.85     17.42 o 
  -1   5   4     6198.66     6170.81     79.30 o 
   0   5   4     2335.98     1815.67     59.04 o 
   1   5   4     8237.05     7310.96    100.33 o 
   2   5   4      293.31      168.24     22.45 o 
   3   5   4      591.86      698.23     32.25 o 
   4   5   4     1181.49     1140.19     41.64 o 
   5   5   4     1682.71     1627.51     81.00 o 
   6   5   4       42.31       62.31     23.39 o 
   7   5   4      315.00      385.57     46.14 o 
   8   5   4      775.34      733.57     60.94 o 
   9   5   4      372.90      376.11     39.57 o 
  10   5   4      407.71      338.71     39.36 o 
  11   5   4      400.79      432.90     44.83 o 
 -15   6   4      370.82      401.09     93.21 o 
 -14   6   4      123.49      187.14     35.29 o 
 -13   6   4      332.94      360.33     79.39 o 
 -12   6   4      482.59      519.55     48.59 o 
 -11   6   4      474.18      371.42     39.84 o 
 -10   6   4      207.79      269.73     25.42 o 
  -9   6   4      368.05      441.07     24.41 o 
  -8   6   4     1547.43     1558.64     39.82 o 
  -7   6   4     7241.30     6875.85     80.74 o 
  -6   6   4    12073.27    10925.12    108.67 o 
  -5   6   4     4299.59     3728.21     58.42 o 
  -4   6   4      920.30      896.53     27.10 o 
  -3   6   4      117.54       77.15      9.91 o 
  -2   6   4      139.57       92.14     12.63 o 
  -1   6   4     4776.20     4115.43     64.69 o 
   0   6   4     2786.48     2493.53     49.50 o 
   1   6   4        9.34       -2.99      7.71 o 
   2   6   4        1.04        7.19      8.85 o 
   3   6   4      117.22       83.56     16.85 o 
   4   6   4      143.48      136.58     35.61 o 
   5   6   4     1233.25     1152.72     62.27 o 
   6   6   4      479.72      546.09     49.03 o 
   7   6   4      273.57      275.61     40.10 o 
   8   6   4      156.23      140.98     26.47 o 
   9   6   4      113.03      149.69     28.82 o 
  10   6   4       75.34       43.24     25.43 o 
 -15   7   4        0.69      -20.62     20.62 o 
 -14   7   4      113.55       90.49     30.39 o 
 -13   7   4      101.34      106.59     29.28 o 
 -12   7   4      679.08      783.36     56.21 o 
 -11   7   4      600.31      449.31     54.75 o 
 -10   7   4       61.36       43.99     16.19 o 
  -9   7   4     1110.63     1114.03     32.46 o 
  -8   7   4     1105.12     1207.11     32.61 o 
  -7   7   4     2782.78     2689.86     47.65 o 
  -6   7   4     3878.62     3460.48     53.72 o 
  -5   7   4       98.41       83.35     11.66 o 
  -4   7   4       39.56       17.52      8.00 o 
  -3   7   4       78.94       73.72     10.26 o 
  -2   7   4      115.69      101.82     13.58 o 
  -1   7   4      174.70      157.85     16.42 o 
   0   7   4      919.03      897.13     32.18 o 
   1   7   4      640.92      567.55     27.38 o 
   2   7   4      978.11      909.97     34.21 o 
   3   7   4     2019.91     2025.06     93.98 o 
   4   7   4      159.94      211.80     34.37 o 
   5   7   4      616.94      567.50     49.66 o 
   6   7   4      687.12      509.20     73.07 o 
   7   7   4      308.44      249.72     31.44 o 
   8   7   4      195.91      155.11     28.89 o 
   9   7   4      305.10      341.31     50.29 o 
 -15   8   4       89.03       82.58     31.59 o 
 -14   8   4      300.82      320.12     47.14 o 
 -13   8   4      197.64      131.90     47.24 o 
 -12   8   4       63.40       44.55     20.82 o 
 -11   8   4      213.41      176.73     41.29 o 
 -10   8   4        1.41       10.76     11.78 o 
  -9   8   4      916.55      923.06     33.54 o 
  -8   8   4     7604.11     7538.20     92.53 o 
  -7   8   4     1338.85     1087.70     39.10 o 
  -6   8   4      860.00      824.84     35.55 o 
  -5   8   4     2331.95     2177.26     42.26 o 
  -4   8   4     2313.36     2464.46     48.50 o 
  -3   8   4     1020.88      869.78     36.50 o 
  -2   8   4      752.43      677.51     29.11 o 
  -1   8   4       20.06       -1.42      9.31 o 
   0   8   4      553.20      495.02     27.04 o 
   1   8   4     3445.98     3171.80     70.75 o 
   2   8   4       68.40      113.86     17.73 o 
   3   8   4      627.09      629.60     49.27 o 
   4   8   4     1231.59     1205.53     66.86 o 
   5   8   4      405.64      437.68     63.09 o 
   6   8   4        0.88        3.60     22.14 o 
   7   8   4       61.40       14.55     18.16 o 
   8   8   4      597.48      616.44     49.57 o 
 -15   9   4      179.53      197.70     39.84 o 
 -14   9   4      522.26      589.75     59.35 o 
 -13   9   4      300.22      284.33     42.54 o 
 -12   9   4        5.21       20.42     19.28 o 
 -11   9   4       14.10       15.27     15.63 o 
 -10   9   4      841.63      883.31     50.60 o 
  -9   9   4     1614.04     1597.85     49.59 o 
  -8   9   4     4223.22     3974.71     64.90 o 
  -7   9   4     3826.07     3983.61     63.66 o 
  -6   9   4      375.04      381.12     27.87 o 
  -5   9   4      386.36      346.90     28.57 o 
  -4   9   4      234.13      251.56     24.59 o 
  -3   9   4      658.81      639.62     35.02 o 
  -2   9   4     2772.69     2742.76     58.92 o 
  -1   9   4     3072.59     2484.75     56.89 o 
   0   9   4     1619.56     1606.14     46.61 o 
   1   9   4       50.44       50.78     15.12 o 
   2   9   4       42.40       41.23     14.10 o 
   3   9   4     1167.02     1038.79     64.37 o 
   4   9   4     1297.74     1361.88     71.41 o 
   5   9   4       96.75      109.87     31.28 o 
   6   9   4      198.88      111.11     32.11 o 
   7   9   4      197.05      294.14     36.98 o 
   8   9   4       46.17       63.28     30.43 o 
 -15  10   4        4.89       21.09     33.48 o 
 -14  10   4        5.62      -10.41     22.27 o 
 -13  10   4        2.31       -0.39     20.01 o 
 -12  10   4        7.22        2.08     15.97 o 
 -11  10   4      191.87      200.91     23.79 o 
 -10  10   4      664.08      667.13     35.74 o 
  -9  10   4      208.98      207.32     23.45 o 
  -8  10   4      451.01      379.38     27.10 o 
  -7  10   4     1300.19     1223.42     35.99 o 
  -6  10   4      205.89      190.19     20.30 o 
  -5  10   4      143.77      116.21     19.05 o 
  -4  10   4       34.55       29.65     13.84 o 
  -3  10   4      707.72      557.86     36.73 o 
  -2  10   4      327.59      224.63     22.37 o 
  -1  10   4       38.90       32.39     14.52 o 
   0  10   4      102.41       80.12     23.65 o 
   1  10   4      562.55      611.94     48.92 o 
   2  10   4     1303.09     1442.55     58.64 o 
   3  10   4      675.84      768.69     58.75 o 
   4  10   4        3.53       -3.59     20.00 o 
   5  10   4      176.71      136.92     39.38 o 
   6  10   4      820.32      840.52     68.99 o 
   7  10   4      658.29      781.74     57.25 o 
 -14  11   4      140.42      136.64     58.94 o 
 -13  11   4       28.29       22.53     24.35 o 
 -12  11   4       94.14       48.36     33.39 o 
 -11  11   4      546.51      435.52     40.37 o 
 -10  11   4     1115.09     1080.59     45.41 o 
  -9  11   4     2178.02     2424.01     62.71 o 
  -8  11   4     1137.62     1301.77     44.59 o 
  -7  11   4      305.57      401.28     35.22 o 
  -6  11   4      285.15      272.01     24.57 o 
  -5  11   4      190.26      210.26     27.58 o 
  -4  11   4     2894.81     3058.13     77.65 o 
  -3  11   4     1289.29     1351.74     47.82 o 
  -2  11   4      394.21      423.72     29.13 o 
  -1  11   4       95.30       67.34     16.24 o 
   0  11   4      112.07       97.17     18.60 o 
   1  11   4       83.85       52.91     18.91 o 
   2  11   4      670.68      608.02     44.74 o 
   3  11   4       99.43       62.86     45.32 o 
   4  11   4       21.99       17.65     22.68 o 
   5  11   4      121.60      120.13     60.86 o 
   6  11   4        1.27      -19.52     19.52 o 
 -14  12   4      146.43      126.73     72.28 o 
 -13  12   4        0.49       -4.05     19.90 o 
 -12  12   4        0.67       -3.52     16.97 o 
 -11  12   4      338.83      293.21     29.11 o 
 -10  12   4     1635.67     1587.19     56.95 o 
  -9  12   4     3213.23     3237.12     89.57 o 
  -8  12   4      798.07      831.60     58.43 o 
  -7  12   4      339.97      329.09     34.22 o 
  -6  12   4        3.47        5.65     13.96 o 
  -5  12   4       91.16       38.33     14.39 o 
  -4  12   4       66.24       26.42     14.03 o 
  -3  12   4       24.24       31.70     15.14 o 
  -2  12   4       53.32       32.73     14.20 o 
  -1  12   4      114.95      113.16     20.32 o 
   0  12   4     1230.15     1375.56     49.65 o 
   1  12   4      633.49      708.85     47.45 o 
   2  12   4        1.54       -9.47     21.58 o 
   3  12   4      397.81      447.55    115.20 o 
   4  12   4      603.64      722.04     65.88 o 
   5  12   4      366.71      426.50     55.34 o 
 -13  13   4       46.56       53.74     25.01 o 
 -12  13   4       78.30       84.77     25.94 o 
 -11  13   4      407.94      569.92     46.89 o 
 -10  13   4      224.47      338.79     38.66 o 
  -9  13   4       60.63       34.29     18.99 o 
  -8  13   4       92.38       66.72     27.56 o 
  -7  13   4      521.75      525.68     41.95 o 
  -6  13   4     1112.72     1315.75     59.56 o 
  -5  13   4      760.03      930.96     49.60 o 
  -4  13   4       21.13       47.23     16.59 o 
  -3  13   4      108.03       80.24     19.62 o 
  -2  13   4        0.86       15.81     14.75 o 
  -1  13   4       39.24       46.22     16.88 o 
   0  13   4      409.54      437.94     34.64 o 
   1  13   4      344.62      482.96     43.73 o 
   2  13   4       67.72       92.14     33.34 o 
   3  13   4       31.97        2.98     26.81 o 
 -13  14   4       14.50       -7.66     25.54 o 
 -12  14   4      742.15      854.03     71.76 o 
 -11  14   4     1632.20     1886.99    108.44 o 
 -10  14   4      887.72     1093.80     61.75 o 
  -9  14   4      381.38      378.54     40.40 o 
  -8  14   4      183.12      193.23     31.71 o 
  -7  14   4       14.33       25.81     18.85 o 
  -6  14   4       58.60       29.50     31.67 o 
  -5  14   4       82.20      123.06     26.12 o 
  -4  14   4      199.39      237.49     27.20 o 
  -3  14   4       97.11      133.69     23.10 o 
  -2  14   4      220.42      262.37     29.23 o 
  -1  14   4        3.37       -8.81     15.72 o 
   0  14   4      316.29      346.60     40.22 o 
   1  14   4      546.48      610.65     49.69 o 
   2  14   4      194.28      208.14     43.76 o 
 -12  15   4        0.08       -3.65     26.63 o 
 -11  15   4      273.12      327.05     52.45 o 
 -10  15   4      451.56      516.19     48.12 o 
  -9  15   4      686.95      762.10     54.91 o 
  -8  15   4      515.56      590.23     66.28 o 
  -7  15   4      399.74      407.56     55.44 o 
  -6  15   4        5.42      -22.03     22.03 o 
  -5  15   4      387.83      406.42     41.07 o 
  -4  15   4      251.23      349.67     68.78 o 
  -3  15   4       23.08        9.70     17.23 o 
  -2  15   4      211.34      258.75     30.55 o 
  -1  15   4      575.98      700.07     44.73 o 
   0  15   4       74.23      130.39     30.47 o 
 -10  16   4        3.76      -12.02     29.44 o 
  -9  16   4        6.73       53.59     29.61 o 
  -8  16   4        9.74        6.78     28.16 o 
  -7  16   4      193.21      215.17     42.51 o 
  -6  16   4      111.90      159.29     37.35 o 
  -5  16   4        1.48       -0.19     19.77 o 
  -4  16   4        3.45       10.26     19.14 o 
  -3  16   4       79.05       53.86     31.78 o 
  -2  16   4      711.03      829.65     49.84 o 
   2 -18   5      314.38      480.20     58.26 o 
   3 -18   5      212.69      286.55     47.91 o 
   4 -18   5      207.64      236.14     43.18 o 
   5 -18   5        0.00        2.36     26.34 o 
   6 -18   5        8.42        7.16     17.76 o 
   7 -18   5       51.85       31.97     19.59 o 
   8 -18   5        0.22        2.75     26.50 o 
   1 -17   5      306.90      444.55    113.18 o 
   2 -17   5       79.76       53.47     29.60 o 
   3 -17   5       82.58       87.43     64.22 o 
   4 -17   5      597.66      700.65     43.10 o 
   5 -17   5      156.56      200.70     27.97 o 
   6 -17   5       28.58       33.15     19.02 o 
   7 -17   5       10.17       26.96     18.32 o 
   8 -17   5       53.17       85.47     30.42 o 
   9 -17   5      440.37      497.11     42.23 o 
  10 -17   5      270.83      269.98     37.92 o 
   1 -16   5     1175.08     1203.96    202.27 o 
   2 -16   5      407.70      437.51     34.98 o 
   3 -16   5        0.05      -11.70     14.78 o 
   4 -16   5       50.84       78.55     17.57 o 
   5 -16   5        1.21       -4.31     12.23 o 
   6 -16   5        1.86      -13.70     13.70 o 
   7 -16   5       91.53      116.14     22.99 o 
   8 -16   5      276.04      266.38     32.28 o 
   9 -16   5        0.69      -12.29     15.81 o 
  10 -16   5        0.37       23.13     17.02 o 
  11 -16   5        0.53      -13.66     16.12 o 
  -4 -15   5       52.77       63.33     31.26 o 
  -3 -15   5      117.12      198.00     86.66 o 
   0 -15   5       21.91       27.38     16.63 o 
   1 -15   5      583.78      685.09     39.25 o 
   2 -15   5     1129.12     1331.66     43.62 o 
   3 -15   5      903.36      996.34     40.16 o 
   4 -15   5       90.85       84.33     16.91 o 
   5 -15   5       15.22        8.46     12.92 o 
   6 -15   5       26.15       46.74     17.22 o 
   7 -15   5      139.19      274.06     29.53 o 
   8 -15   5      512.44      464.90     36.80 o 
   9 -15   5      101.51       51.04     18.18 o 
  10 -15   5      438.12      407.95     36.81 o 
  11 -15   5      936.94      859.80     49.25 o 
  12 -15   5      294.25      322.80     35.76 o 
  -5 -14   5        4.82        0.38     33.07 o 
  -4 -14   5       87.46      152.94     35.41 o 
  -3 -14   5      373.11      469.04     47.79 o 
  -2 -14   5      198.05      256.66     37.54 o 
  -1 -14   5      354.57      395.87     45.25 o 
   0 -14   5      879.99      846.17     40.45 o 
   1 -14   5       68.26       51.64     15.20 o 
   2 -14   5        9.22      -11.53     11.53 o 
   3 -14   5        1.79       -5.88     11.16 o 
   4 -14   5       42.93       47.39     14.32 o 
   5 -14   5     1048.67     1025.84     44.59 o 
   6 -14   5      953.18      972.08     51.60 o 
   7 -14   5       64.81       42.61     19.32 o 
   8 -14   5      478.56      510.04     52.01 o 
   9 -14   5      247.98      228.51     30.94 o 
  10 -14   5      926.16     1043.19     49.93 o 
  11 -14   5     1045.14      971.20     49.70 o 
  12 -14   5      354.21      386.34     36.76 o 
  13 -14   5        4.85        4.11     19.98 o 
  -6 -13   5      249.46      290.50     44.70 o 
  -5 -13   5      450.77      425.51     77.43 o 
  -4 -13   5      134.98      123.54     63.40 o 
  -3 -13   5       11.84        7.44     14.15 o 
  -2 -13   5       20.93       28.75     15.39 o 
  -1 -13   5      899.42      962.85     32.23 o 
   0 -13   5      828.78      881.44     42.77 o 
   1 -13   5      623.50      582.12     28.54 o 
   2 -13   5       71.51       58.65     15.13 o 
   3 -13   5      365.81      461.70     30.38 o 
   4 -13   5      248.10      341.07     27.61 o 
   5 -13   5      833.89      987.48     75.77 o 
   6 -13   5      710.82      744.50     65.98 o 
   7 -13   5      184.30      180.41     26.80 o 
   8 -13   5      252.67      269.40     33.79 o 
   9 -13   5      769.19      675.73     46.26 o 
  10 -13   5      621.81      533.57     43.76 o 
  11 -13   5        0.69        7.71     15.47 o 
  12 -13   5      328.20      319.85     57.12 o 
  13 -13   5       31.46       -0.95     27.10 o 
  -7 -12   5       42.95       32.25     30.98 o 
  -6 -12   5      297.84      361.21     45.73 o 
  -5 -12   5      195.05      249.94     38.72 o 
  -4 -12   5      107.52       63.70     20.95 o 
  -3 -12   5      127.00      136.81     20.73 o 
  -2 -12   5      384.84      362.89     27.10 o 
  -1 -12   5      172.60      141.28     14.11 o 
   0 -12   5       33.68       36.47      9.66 o 
   1 -12   5      918.82      952.67     33.07 o 
   2 -12   5      443.73      435.06     28.30 o 
   3 -12   5      699.63      649.58     33.26 o 
   4 -12   5      332.53      268.51     37.06 o 
   5 -12   5      308.41      272.32     25.12 o 
   6 -12   5     1510.13     1238.39     50.99 o 
   7 -12   5      355.31      359.87     43.57 o 
   8 -12   5      915.86      893.08     61.49 o 
   9 -12   5     1502.81     1482.06     60.09 o 
  10 -12   5     1449.84     1257.21     58.87 o 
  11 -12   5      160.96      142.86     26.36 o 
  12 -12   5        2.77       10.54     16.08 o 
  13 -12   5        1.15       23.66     24.86 o 
  -8 -11   5      259.14      278.06     45.70 o 
  -7 -11   5      540.03      514.36     52.76 o 
  -6 -11   5      131.28      100.49     39.63 o 
  -5 -11   5        3.83        0.97     14.54 o 
  -4 -11   5      498.63      537.90     72.93 o 
  -3 -11   5     1579.66     1732.08     57.85 o 
  -2 -11   5     1845.54     1863.34     50.61 o 
  -1 -11   5      575.64      607.10     28.42 o 
   0 -11   5        1.28        2.49      7.88 o 
   1 -11   5     1441.21     1429.19     36.73 o 
   2 -11   5      928.36      876.90     35.13 o 
   3 -11   5      521.57      498.29     28.61 o 
   4 -11   5      100.82       84.27     15.47 o 
   5 -11   5       10.39        4.89     10.44 o 
   6 -11   5       63.55       45.77     15.99 o 
   7 -11   5      118.51       95.47     20.06 o 
   8 -11   5       63.04       38.60     16.03 o 
   9 -11   5       80.86       73.20     19.36 o 
  10 -11   5     1127.99     1077.11     54.20 o 
  11 -11   5      576.32      674.18     52.14 o 
  12 -11   5        8.06       19.48     42.95 o 
  13 -11   5       12.50      -11.09     25.28 o 
  14 -11   5       19.06      -18.62     46.11 o 
  -9 -10   5      569.78      581.25     58.71 o 
  -8 -10   5      501.57      580.64     56.34 o 
  -7 -10   5      302.68      336.67     35.85 o 
  -6 -10   5        1.09       -5.49     13.55 o 
  -5 -10   5      128.44      101.95     21.50 o 
  -4 -10   5      190.90      191.60     25.00 o 
  -3 -10   5      289.31      203.53     24.60 o 
  -2 -10   5       51.81       23.16     10.66 o 
  -1 -10   5     1657.46     1689.56     34.10 o 
   0 -10   5     2151.10     2109.44     35.14 o 
   1 -10   5      106.96       81.10     10.35 o 
   2 -10   5      377.05      338.84     22.85 o 
   3 -10   5     1441.33     1258.05     39.00 o 
   4 -10   5     2083.19     1786.10     47.03 o 
   5 -10   5     1551.08     1511.36     44.23 o 
   6 -10   5      455.59      506.56     33.65 o 
   7 -10   5     1021.69     1006.59     69.00 o 
   8 -10   5     1330.70     1240.65     49.86 o 
   9 -10   5      346.41      315.63     39.19 o 
  10 -10   5        0.42        2.51     14.14 o 
  11 -10   5       21.85       10.88     16.11 o 
  12 -10   5       15.64      -12.07     19.08 o 
  13 -10   5      268.80      197.25     50.05 o 
  14 -10   5      197.58      256.59     70.67 o 
 -10  -9   5        5.28       21.11     23.95 o 
  -9  -9   5       16.90       14.32     18.83 o 
  -8  -9   5      122.71       81.48     22.89 o 
  -7  -9   5      126.64      101.16     22.58 o 
  -6  -9   5      433.17      387.79     62.38 o 
  -5  -9   5     1189.70     1140.70     47.53 o 
  -4  -9   5      638.25      632.71    108.46 o 
  -3  -9   5     1160.00     1111.25     36.56 o 
  -2  -9   5      163.01      168.67     13.28 o 
  -1  -9   5     1464.88     1328.41     26.99 o 
   0  -9   5     1325.80     1246.95     27.69 o 
   1  -9   5      198.63      171.39     12.35 o 
   2  -9   5     2919.07     2895.39     40.44 o 
   3  -9   5     1990.04     1954.98     46.42 o 
   4  -9   5      759.21      667.59     51.88 o 
   5  -9   5       85.93      116.36     15.48 o 
   6  -9   5      889.86      804.01     38.18 o 
   7  -9   5     3797.93     3577.78     81.32 o 
   8  -9   5     5398.59     5047.35    101.76 o 
   9  -9   5      930.76     1050.38     57.50 o 
  10  -9   5        0.17        3.32     13.32 o 
  11  -9   5      678.09      566.99     41.86 o 
  12  -9   5      206.01      172.77     75.92 o 
  13  -9   5      522.39      495.96     55.88 o 
  14  -9   5      452.53      370.95     54.85 o 
 -11  -8   5      372.08      266.33     47.34 o 
 -10  -8   5      301.51      249.27     36.55 o 
  -9  -8   5      197.05      182.41     31.35 o 
  -8  -8   5      373.84      344.33     34.59 o 
  -7  -8   5       14.57       -3.06     14.19 o 
  -6  -8   5       92.10       95.96     32.84 o 
  -5  -8   5        6.09        3.63     11.42 o 
  -4  -8   5      901.84      909.94     33.08 o 
  -3  -8   5     4278.06     4305.04     61.11 o 
  -2  -8   5     4444.68     4370.29     53.83 o 
  -1  -8   5     1046.52     1170.05     26.32 o 
   0  -8   5      285.24      240.95     13.26 o 
   1  -8   5     1789.97     1363.26     26.34 o 
   2  -8   5     2706.18     2178.54     32.28 o 
   3  -8   5      152.27       83.46     15.70 o 
   4  -8   5       11.12       24.97      8.93 o 
   5  -8   5       14.76       -4.90      7.63 o 
   6  -8   5      102.11       61.19     15.44 o 
   7  -8   5      157.13      166.14     21.49 o 
   8  -8   5      202.20      151.30     21.66 o 
   9  -8   5      538.37      638.83     38.93 o 
  10  -8   5      327.51      283.45     30.36 o 
  11  -8   5       16.39      -15.50     15.91 o 
  12  -8   5       65.97       71.12     39.38 o 
  13  -8   5      123.40      116.86     32.24 o 
  14  -8   5      452.13      588.14     65.97 o 
 -11  -7   5       54.57       36.50     19.79 o 
 -10  -7   5      117.15      119.03     25.50 o 
  -9  -7   5      539.94      473.15     39.64 o 
  -8  -7   5     1425.87     1410.54     56.50 o 
  -7  -7   5      491.57      525.86     48.37 o 
  -6  -7   5        7.50       24.79     22.39 o 
  -5  -7   5      583.19      609.17     28.23 o 
  -4  -7   5        5.82       -2.48      8.65 o 
  -3  -7   5      515.81      511.05     20.12 o 
  -2  -7   5     1155.42     1187.56     24.74 o 
  -1  -7   5      931.00     1017.33     22.16 o 
   0  -7   5     1581.86     1601.01     27.99 o 
   1  -7   5     1652.24     1585.79     26.70 o 
   2  -7   5     1116.16     1197.67     25.48 o 
   3  -7   5      197.06      149.39     14.29 o 
   4  -7   5     2366.61     2242.94     53.17 o 
   5  -7   5     5344.57     4800.86     85.84 o 
   6  -7   5     8197.42     8241.31    124.24 o 
   7  -7   5     5559.47     5199.68     96.15 o 
   8  -7   5     1932.57     1936.40     57.95 o 
   9  -7   5       27.61       14.98     13.19 o 
  10  -7   5        2.26       -8.30     12.24 o 
  11  -7   5       58.94       73.13     33.38 o 
  12  -7   5      739.86      849.76     70.88 o 
  13  -7   5      155.88      137.08     34.75 o 
  14  -7   5       53.87       10.87     31.97 o 
 -12  -6   5      144.07      105.85     32.11 o 
 -11  -6   5      212.89      190.15     29.36 o 
 -10  -6   5      126.03      156.50     26.19 o 
  -9  -6   5       10.36       10.50     15.01 o 
  -8  -6   5        3.64       -0.60     12.94 o 
  -7  -6   5      669.21      591.16     36.57 o 
  -6  -6   5       23.21       17.79     11.01 o 
  -5  -6   5     2315.63     2030.53     45.87 o 
  -4  -6   5     1226.18     1150.48     27.93 o 
  -3  -6   5      364.22      415.88     17.13 o 
  -2  -6   5     4784.31     4496.72     49.01 o 
  -1  -6   5     6723.47     5625.68     55.35 o 
   0  -6   5     3160.71     2348.14     32.51 o 
   1  -6   5     4725.74     4328.65     51.94 o 
   2  -6   5       85.16       98.28      8.46 o 
   3  -6   5     3757.73     3539.50     56.68 o 
   4  -6   5       26.04       10.14      7.63 o 
   5  -6   5      121.70      162.65     17.35 o 
   6  -6   5     1300.78     1216.89     41.09 o 
   7  -6   5     2543.74     2828.12    109.57 o 
   8  -6   5     2418.74     2507.00     65.23 o 
   9  -6   5      629.99      678.77     38.25 o 
  10  -6   5      456.07      559.55     48.34 o 
  11  -6   5      670.48      731.10     63.88 o 
  12  -6   5     2039.34     2088.69     91.58 o 
  13  -6   5      623.06      655.54     64.81 o 
  14  -6   5       78.17       28.33     62.34 o 
 -12  -5   5      623.80      535.32     45.25 o 
 -11  -5   5     1573.31     1592.23     79.12 o 
 -10  -5   5     2054.90     2017.70     85.05 o 
  -9  -5   5       16.41       31.07     14.34 o 
  -8  -5   5      171.38      191.46     25.49 o 
  -7  -5   5      105.59       84.48     14.56 o 
  -6  -5   5     2378.71     2619.49     53.34 o 
  -5  -5   5      187.68      191.54     16.21 o 
  -4  -5   5      277.12      346.81     15.60 o 
  -3  -5   5      445.55      607.99     18.71 o 
  -2  -5   5      747.98      830.70     23.61 o 
  -1  -5   5     2966.57     3602.07     41.79 o 
   0  -5   5       24.77        8.62      4.90 o 
   1  -5   5     4225.93     3989.44     47.24 o 
   2  -5   5     3607.02     3446.89     46.48 o 
   3  -5   5     1349.28     1447.04     33.05 o 
   4  -5   5     1114.83     1074.00     29.55 o 
   5  -5   5     3005.15     3337.74     65.26 o 
   6  -5   5      793.73      921.47     34.86 o 
   7  -5   5       19.96        3.71      9.77 o 
   8  -5   5      230.90      187.10     22.51 o 
   9  -5   5        1.03       17.26     13.34 o 
  10  -5   5      650.14      740.14     53.46 o 
  11  -5   5       73.19      125.78     29.28 o 
  12  -5   5       46.17       33.89     43.40 o 
  13  -5   5       97.55       74.59     29.59 o 
  14  -5   5      128.48      163.09     39.62 o 
 -13  -4   5        7.21      -12.56     19.27 o 
 -12  -4   5       54.38       73.83     22.08 o 
 -11  -4   5       44.48        2.93     15.73 o 
 -10  -4   5      527.33      406.42     35.61 o 
  -9  -4   5      364.72      421.30     33.83 o 
  -8  -4   5     1497.69     1478.84     44.29 o 
  -7  -4   5     1654.60     1539.08     41.25 o 
  -6  -4   5     2949.16     3094.65     56.17 o 
  -5  -4   5        0.77       -0.21      7.67 o 
  -4  -4   5     4976.88     4947.23     61.18 o 
  -3  -4   5     6377.39     6234.19    109.78 o 
  -2  -4   5     2410.93     2343.68     34.59 o 
  -1  -4   5     4745.31     5528.48     67.80 o 
   0  -4   5       14.09        1.80      4.28 o 
   1  -4   5       15.13       12.77      5.45 o 
   2  -4   5      168.71      290.16     11.89 o 
   3  -4   5     1812.80     2159.01     32.26 o 
   4  -4   5     3488.22     4025.23     53.97 o 
   5  -4   5    11563.89    11935.13    121.37 o 
   6  -4   5     8626.18     8453.07    135.53 o 
   7  -4   5      731.11      700.57     32.36 o 
   8  -4   5      765.71      730.87     45.19 o 
   9  -4   5      662.01      759.97     50.51 o 
  10  -4   5     1740.82     2247.31     85.35 o 
  11  -4   5     1294.54     1493.24    114.65 o 
  12  -4   5      188.25      224.40     39.49 o 
  13  -4   5        0.75        5.92     24.53 o 
  14  -4   5       13.89       -1.64     24.62 o 
 -13  -3   5      763.98      888.16     98.73 o 
 -12  -3   5     1128.07     1153.29     57.61 o 
 -11  -3   5      169.01      175.55     26.39 o 
 -10  -3   5       70.86       50.50     16.26 o 
  -9  -3   5      378.99      366.26     25.46 o 
  -8  -3   5       12.36       20.94     10.54 o 
  -7  -3   5        4.30       13.18     10.22 o 
  -6  -3   5     1700.76     1742.87     50.15 o 
  -5  -3   5      967.42      953.84     22.57 o 
  -4  -3   5     1178.48     1360.66     32.65 o 
  -3  -3   5       93.18       88.93      7.76 o 
  -2  -3   5     3517.90     3912.79     60.83 o 
  -1  -3   5    16829.10    18397.42    188.78 o 
   0  -3   5     2429.61     2186.23     31.88 o 
   1  -3   5      694.95      728.84     16.86 o 
   2  -3   5     4316.77     4861.15     52.36 o 
   3  -3   5     2421.92     2566.41     36.10 o 
   4  -3   5     1464.12     1477.53     30.76 o 
   5  -3   5      282.55      230.84     15.03 o 
   6  -3   5       44.69       54.65     10.20 o 
   7  -3   5       13.79       -0.43      8.07 o 
   8  -3   5     1130.45     1209.99     55.53 o 
   9  -3   5       56.24       20.95     47.93 o 
  10  -3   5       68.91       60.54     36.98 o 
  11  -3   5      510.36      541.08     50.15 o 
  12  -3   5     1166.73     1370.74    136.47 o 
  13  -3   5      391.81      475.04     54.70 o 
 -14  -2   5       25.51       47.85     28.56 o 
 -13  -2   5       23.55       -6.04     21.02 o 
 -12  -2   5      770.76      729.25     57.81 o 
 -11  -2   5     1074.60     1059.33    140.18 o 
 -10  -2   5     1567.56     1698.12     48.87 o 
  -9  -2   5     1847.69     1964.37     49.92 o 
  -8  -2   5     1612.51     1804.68     45.00 o 
  -7  -2   5        2.07       12.31      9.04 o 
  -6  -2   5     1838.31     1826.20     39.37 o 
  -5  -2   5     5607.39     6016.30     71.09 o 
  -4  -2   5      195.51      152.26     10.22 o 
  -3  -2   5     1368.14     1872.52     29.42 o 
  -2  -2   5     2066.03     2428.46     44.19 o 
  -1  -2   5      576.92      756.67     23.14 o 
   0  -2   5        6.61        2.36      4.00 o 
   1  -2   5      244.68      325.92     11.58 o 
   2  -2   5     2632.13     3125.84     39.21 o 
   3  -2   5     6438.34     6362.65     72.94 o 
   4  -2   5     6694.20     6742.16     79.00 o 
   5  -2   5      616.32      557.60     21.26 o 
   6  -2   5      180.93      183.66     16.55 o 
   7  -2   5        8.38        3.94      8.18 o 
   8  -2   5     1085.81     1361.57     38.05 o 
   9  -2   5     1079.33     1173.24     58.76 o 
  10  -2   5       27.99       19.62     18.89 o 
  11  -2   5        0.28       13.50     20.76 o 
  12  -2   5      230.88      235.21     57.98 o 
  13  -2   5       42.36        2.40     38.42 o 
 -14  -1   5      226.00      253.61     54.79 o 
 -13  -1   5       25.83       30.72     22.68 o 
 -12  -1   5      399.74      368.83     70.53 o 
 -11  -1   5      477.54      432.19     35.47 o 
 -10  -1   5      114.12      120.27     20.47 o 
  -9  -1   5        0.61       -7.91      9.88 o 
  -8  -1   5     1191.15     1234.04     42.22 o 
  -7  -1   5     1148.48     1354.27     40.87 o 
  -6  -1   5        2.47       12.83      6.28 o 
  -5  -1   5      503.43      542.96     18.45 o 
  -4  -1   5    18301.48    19411.18    171.02 o 
  -3  -1   5    62378.90    65453.84    673.99 o 
  -2  -1   5    31097.07    34386.38    331.54 o 
  -1  -1   5    11858.48    13912.40    123.83 o 
   0  -1   5     6404.21     7377.46     75.30 o 
   1  -1   5     6544.66     7141.00     66.53 o 
   2  -1   5     1486.18     2037.03     30.26 o 
   3  -1   5      178.07      200.64     12.68 o 
   4  -1   5      116.29      103.84     11.09 o 
   5  -1   5      489.88      593.44     22.16 o 
   6  -1   5      630.46      612.39     24.21 o 
   7  -1   5      639.06      550.83     30.08 o 
   8  -1   5        0.62       -8.37      9.88 o 
   9  -1   5     3432.99     3915.04     72.24 o 
  10  -1   5      834.56      980.49     75.68 o 
  11  -1   5      489.33      482.08     74.58 o 
  12  -1   5       81.58       55.44     38.77 o 
  13  -1   5       96.00       98.60     48.58 o 
 -14   0   5      387.08      400.14     98.19 o 
 -13   0   5      941.68     1138.81     69.39 o 
 -12   0   5      200.22      254.83     49.64 o 
 -11   0   5        5.41        5.81     13.25 o 
 -10   0   5      235.05      223.21     25.15 o 
  -9   0   5      832.71      783.13     36.02 o 
  -8   0   5        1.52        5.44      9.85 o 
  -7   0   5       27.68       35.03     10.42 o 
  -6   0   5      400.33      373.01     23.74 o 
  -5   0   5      272.58      235.77     13.44 o 
  -4   0   5       92.16       57.00      7.81 o 
  -3   0   5     1353.20     1759.96     29.89 o 
  -2   0   5     3755.65     4013.43     48.73 o 
  -1   0   5      533.11      451.37     12.35 o 
   0   0   5     6743.82     6860.01     66.92 o 
   1   0   5     7860.59     7660.18     70.04 o 
   2   0   5     1806.97     1840.13     32.60 o 
   3   0   5       13.49       15.37      6.83 o 
   4   0   5     1012.12     1042.56     27.47 o 
   5   0   5     2202.34     2543.90     46.42 o 
   6   0   5      258.39      288.36     18.53 o 
   7   0   5      212.01      270.48     23.90 o 
   8   0   5        0.70        1.11     10.65 o 
   9   0   5      100.37      137.11     22.31 o 
  10   0   5       52.16       36.95     21.76 o 
  11   0   5      212.18      216.41     56.54 o 
  12   0   5      320.42      350.68     72.46 o 
  13   0   5      608.71      705.76     97.98 o 
 -15   1   5        0.22       -5.35     32.04 o 
 -14   1   5      188.12      147.61     34.06 o 
 -13   1   5      746.60      868.50     61.04 o 
 -12   1   5       83.30       86.40     20.25 o 
 -11   1   5      317.18      370.46     37.90 o 
 -10   1   5     1427.54     1467.83     59.32 o 
  -9   1   5     2869.65     3166.21     70.89 o 
  -8   1   5      575.94      682.67     37.75 o 
  -7   1   5      280.29      253.37     16.08 o 
  -6   1   5     5703.54     5399.21     80.54 o 
  -5   1   5    17419.20    18389.54    167.84 o 
  -4   1   5    19451.01    19856.49    175.67 o 
  -3   1   5     2997.48     3221.64     44.63 o 
  -2   1   5      174.88      195.70     10.65 o 
  -1   1   5      373.58      459.34     14.40 o 
   0   1   5      475.12      545.00     14.20 o 
   1   1   5      265.29      232.39     11.40 o 
   2   1   5     7655.67     7596.78     81.94 o 
   3   1   5     1132.08     1179.46     27.70 o 
   4   1   5     3822.25     3911.88     57.74 o 
   5   1   5      406.71      293.77     22.94 o 
   6   1   5      115.79      147.77     18.48 o 
   7   1   5     3274.71     3481.40     98.23 o 
   8   1   5     3179.50     3139.19     76.30 o 
   9   1   5      237.83      245.48     28.47 o 
  10   1   5      204.81      222.24     31.70 o 
  11   1   5       52.71      185.74     54.75 o 
  12   1   5      211.51      209.75     58.80 o 
 -15   2   5      396.94      456.21     78.36 o 
 -14   2   5      134.40      147.11     34.26 o 
 -13   2   5      172.59      242.21     57.15 o 
 -12   2   5      433.83      476.89     36.26 o 
 -11   2   5      239.91      221.95     25.42 o 
 -10   2   5      110.78      168.35     21.83 o 
  -9   2   5       26.44       53.15     14.43 o 
  -8   2   5      432.75      435.82     21.22 o 
  -7   2   5      671.75      621.20     23.47 o 
  -6   2   5     3054.93     3807.53     56.60 o 
  -5   2   5      708.08      807.14     30.82 o 
  -4   2   5     3120.04     3481.73     67.52 o 
  -3   2   5    16163.31    15905.84    145.35 o 
  -2   2   5     3824.87     3467.22     57.32 o 
  -1   2   5      194.31      305.07     14.61 o 
   0   2   5        2.37        6.16      6.22 o 
   1   2   5      142.26      169.35     15.24 o 
   2   2   5    14123.50    15114.70    141.45 o 
   3   2   5     1665.37     1628.59     33.10 o 
   4   2   5      162.01      273.83     16.79 o 
   5   2   5      601.59      569.58     29.11 o 
   6   2   5      890.84      667.42     44.87 o 
   7   2   5       79.58      171.35     39.69 o 
   8   2   5      198.53      192.20     32.32 o 
   9   2   5      139.44       73.31     20.13 o 
  10   2   5      195.76      191.65     43.35 o 
  11   2   5      691.69      668.03     48.21 o 
  12   2   5      139.57      160.90     55.85 o 
 -15   3   5      288.13      242.55     60.65 o 
 -14   3   5      449.15      459.05     50.55 o 
 -13   3   5      181.47      146.81     32.42 o 
 -12   3   5      148.10      160.67     25.44 o 
 -11   3   5     1656.82     1552.17     53.78 o 
 -10   3   5      168.13      143.11     25.56 o 
  -9   3   5      221.97      283.03     26.05 o 
  -8   3   5       56.44       56.61     11.80 o 
  -7   3   5      741.72      690.97     24.87 o 
  -6   3   5     1608.48     1470.60     34.21 o 
  -5   3   5       54.31       28.11      7.72 o 
  -4   3   5     1639.01     1884.09     46.12 o 
  -3   3   5     1836.73     2355.10     38.94 o 
  -2   3   5        0.01        3.46      4.42 o 
  -1   3   5        0.13        1.32      5.72 o 
   0   3   5     1808.36     1645.59     35.03 o 
   1   3   5      751.83      639.63     28.70 o 
   2   3   5      269.36      125.35     16.46 o 
   3   3   5      893.15      795.22     32.52 o 
   4   3   5      499.09      399.47     37.23 o 
   5   3   5     4071.37     4268.90     82.38 o 
   6   3   5     3484.90     3210.59     97.02 o 
   7   3   5      930.72      942.39     57.70 o 
   8   3   5      342.21      351.78     88.58 o 
   9   3   5      521.29      568.71     41.64 o 
  10   3   5      405.39      375.07     40.40 o 
  11   3   5      657.56      745.22     79.81 o 
 -15   4   5      109.70       69.09     38.97 o 
 -14   4   5      597.28      709.07     91.29 o 
 -13   4   5     1226.41     1206.49     68.43 o 
 -12   4   5       35.99       24.22     15.36 o 
 -11   4   5      723.50      755.60     51.02 o 
 -10   4   5        7.55        2.38     10.81 o 
  -9   4   5      295.05      365.47     22.31 o 
  -8   4   5       86.16       92.41     13.66 o 
  -7   4   5     1523.14     1633.23     38.25 o 
  -6   4   5     8607.04     7670.58     92.51 o 
  -5   4   5    26123.03    24542.89    219.18 o 
  -4   4   5    14756.18    13986.77    142.19 o 
  -3   4   5        5.82       20.88      6.94 o 
  -2   4   5        3.99       -3.75      5.53 o 
  -1   4   5     2330.01     2178.80     44.43 o 
   0   4   5     6623.44     6486.60     83.08 o 
   1   4   5     1053.99     1188.80     37.12 o 
   2   4   5     1653.85     1583.00     45.03 o 
   3   4   5     1013.09      875.01     35.44 o 
   4   4   5       55.00       18.63     11.73 o 
   5   4   5       70.29       30.11     18.87 o 
   6   4   5      480.79      430.96     42.25 o 
   7   4   5      702.99      689.07     52.65 o 
   8   4   5      449.56      358.20     44.39 o 
   9   4   5      376.73      384.97     48.79 o 
  10   4   5       76.85       54.27     22.88 o 
  11   4   5       22.16       15.49     23.25 o 
 -15   5   5       23.25       29.49     25.57 o 
 -14   5   5        1.79      -12.49     16.97 o 
 -13   5   5      144.26      148.01     57.19 o 
 -12   5   5       50.38       96.00     20.43 o 
 -11   5   5     1364.44     1424.56     52.15 o 
 -10   5   5      123.24      169.14     22.64 o 
  -9   5   5       30.75       27.38     11.93 o 
  -8   5   5       64.36       53.40     14.24 o 
  -7   5   5      677.44      756.04     27.51 o 
  -6   5   5     1078.46     1092.65     31.04 o 
  -5   5   5     2266.93     2434.29     45.33 o 
  -4   5   5      831.20      894.03     42.51 o 
  -3   5   5     1264.66     1083.06     33.21 o 
  -2   5   5     3504.59     3332.97     55.30 o 
  -1   5   5     1544.40     1290.96     36.27 o 
   0   5   5        0.86       -0.12      7.46 o 
   1   5   5      311.36      305.81     22.96 o 
   2   5   5      617.89      536.01     29.89 o 
   3   5   5     1173.28     1092.08     56.84 o 
   4   5   5     2956.62     3076.93     71.47 o 
   5   5   5      263.67      207.81     33.08 o 
   6   5   5       61.76       25.80     20.97 o 
   7   5   5      259.52      271.41     40.57 o 
   8   5   5      237.64      214.34     30.86 o 
   9   5   5      470.08      433.54     41.73 o 
  10   5   5      708.79      632.30     68.12 o 
 -15   6   5      173.59      113.35     33.29 o 
 -14   6   5      137.44      140.29     33.23 o 
 -13   6   5      152.77      106.11     29.83 o 
 -12   6   5       59.77       25.26     26.28 o 
 -11   6   5        0.12       13.27     13.76 o 
 -10   6   5      180.15      219.84     20.65 o 
  -9   6   5        6.89        4.88      9.74 o 
  -8   6   5     2029.29     1928.06     80.45 o 
  -7   6   5     9194.35     8613.73    106.63 o 
  -6   6   5     4386.71     3739.99     61.63 o 
  -5   6   5       12.47       -1.08      7.19 o 
  -4   6   5      952.47      759.29     28.82 o 
  -3   6   5     4915.08     4490.50     62.90 o 
  -2   6   5     3385.59     2894.71     53.75 o 
  -1   6   5      622.31      563.19     39.79 o 
   0   6   5      683.32      676.18     27.84 o 
   1   6   5      378.20      383.83     23.38 o 
   2   6   5      306.76      235.23     24.46 o 
   3   6   5      157.26      133.57     19.72 o 
   4   6   5     2201.45     2040.79     80.64 o 
   5   6   5     2441.75     2274.00    139.18 o 
   6   6   5     1063.51      980.25     64.04 o 
   7   6   5       31.97       34.46     22.50 o 
   8   6   5      105.06       46.74     21.02 o 
   9   6   5      537.41      564.40     48.10 o 
 -15   7   5      117.38      158.78     37.43 o 
 -14   7   5      182.47      229.13     60.21 o 
 -13   7   5      916.07      868.61     62.73 o 
 -12   7   5      228.53      148.65     33.00 o 
 -11   7   5       76.13      113.23     26.86 o 
 -10   7   5      401.15      414.01     59.62 o 
  -9   7   5       96.18      121.16     16.57 o 
  -8   7   5     2877.93     2615.78     55.03 o 
  -7   7   5     5180.10     5118.36     78.58 o 
  -6   7   5     2994.24     2823.77     54.39 o 
  -5   7   5     2292.26     2111.61     45.08 o 
  -4   7   5     3060.88     3049.42     53.37 o 
  -3   7   5     1092.52     1005.08     41.14 o 
  -2   7   5      245.34      270.18     19.95 o 
  -1   7   5      917.81      838.31     31.61 o 
   0   7   5      311.57      324.53     22.54 o 
   1   7   5      380.03      296.80     29.49 o 
   2   7   5      562.09      551.52     49.16 o 
   3   7   5      187.21      119.40     20.69 o 
   4   7   5      753.04      661.64     75.61 o 
   5   7   5      542.99      379.22     44.86 o 
   6   7   5       34.55       25.43     21.29 o 
   7   7   5       37.40       36.81     25.19 o 
   8   7   5      284.29      281.96     53.96 o 
   9   7   5       50.65      125.03     29.50 o 
 -15   8   5       12.75      -19.61     19.61 o 
 -14   8   5       74.62        9.46     29.23 o 
 -13   8   5       15.43       39.47     24.20 o 
 -12   8   5        1.10       21.39     18.98 o 
 -11   8   5      184.84      142.11     24.29 o 
 -10   8   5      208.45      239.41     27.05 o 
  -9   8   5     1386.70     1245.09     49.74 o 
  -8   8   5      131.49      108.22     16.23 o 
  -7   8   5     1504.90     1281.69     38.57 o 
  -6   8   5     3023.80     2712.79     54.94 o 
  -5   8   5     2414.66     2377.32     49.67 o 
  -4   8   5     1686.42     1460.09     48.14 o 
  -3   8   5      294.75      319.48     26.20 o 
  -2   8   5       20.02        3.98     10.10 o 
  -1   8   5      231.48      237.33     21.39 o 
   0   8   5      139.58      143.25     21.76 o 
   1   8   5      210.90      279.02     24.59 o 
   2   8   5     2078.87     2191.52     78.13 o 
   3   8   5     3647.48     3755.90    113.73 o 
   4   8   5     1779.83     1906.71     84.19 o 
   5   8   5      275.65      271.31     55.71 o 
   6   8   5       26.63       33.27     25.67 o 
   7   8   5      418.81      341.06     49.69 o 
   8   8   5      754.67      890.51     58.38 o 
 -15   9   5      360.21      403.80     54.38 o 
 -14   9   5      370.43      320.80     47.48 o 
 -13   9   5       14.06      -10.15     32.11 o 
 -12   9   5      106.00      186.65     34.50 o 
 -11   9   5       72.85       81.22     20.60 o 
 -10   9   5      840.84      762.17     60.26 o 
  -9   9   5     1294.36     1236.23     58.96 o 
  -8   9   5     2487.97     2479.98     56.83 o 
  -7   9   5     2006.00     2056.59     50.23 o 
  -6   9   5      880.74      995.30     42.63 o 
  -5   9   5      299.87      314.90     33.91 o 
  -4   9   5      109.74       81.03     16.88 o 
  -3   9   5     1290.88     1049.16     43.61 o 
  -2   9   5       12.99       13.49     11.26 o 
  -1   9   5       85.62       69.14     15.41 o 
   0   9   5      220.10      253.22     23.95 o 
   1   9   5     1444.99     1199.06     42.99 o 
   2   9   5      611.84      550.63     37.01 o 
   3   9   5     1255.50     1205.05     82.20 o 
   4   9   5      106.80       58.57     26.03 o 
   5   9   5      185.16      165.39     35.36 o 
   6   9   5      420.31      520.57     57.81 o 
   7   9   5       15.14       37.93     23.85 o 
 -15  10   5      481.46      589.11     63.53 o 
 -14  10   5      712.07      774.13    112.77 o 
 -13  10   5      238.82      266.43     44.23 o 
 -12  10   5       14.84       27.94     18.17 o 
 -11  10   5       26.33       10.81     16.37 o 
 -10  10   5      246.50      287.14     31.29 o 
  -9  10   5       25.68        9.73     15.11 o 
  -8  10   5     1230.50     1144.60     63.96 o 
  -7  10   5      362.59      370.08     31.41 o 
  -6  10   5      100.60      103.85     24.78 o 
  -5  10   5      116.96      111.05     24.91 o 
  -4  10   5        5.62       15.09     12.99 o 
  -3  10   5       53.92       13.17     13.31 o 
  -2  10   5       12.67       24.57     12.97 o 
  -1  10   5      316.20      269.34     24.89 o 
   0  10   5      596.30      683.94     36.07 o 
   1  10   5     2498.21     2458.41     62.92 o 
   2  10   5     2048.75     2326.21    161.76 o 
   3  10   5        3.60        3.64     21.45 o 
   4  10   5       20.07       44.04     44.22 o 
   5  10   5      376.68      327.69     49.09 o 
   6  10   5      541.08      601.38     66.73 o 
 -14  11   5      103.64       61.15     30.24 o 
 -13  11   5      105.51       57.45     43.88 o 
 -12  11   5       18.11       18.45     17.91 o 
 -11  11   5      106.97      123.15     29.16 o 
 -10  11   5      820.90      998.87     49.71 o 
  -9  11   5     1716.70     1841.56     81.62 o 
  -8  11   5        0.36       20.22     19.08 o 
  -7  11   5       27.51       14.99     14.60 o 
  -6  11   5      602.51      687.01     40.89 o 
  -5  11   5     1464.86     1654.40     58.23 o 
  -4  11   5      515.92      592.88     33.78 o 
  -3  11   5      211.44      196.10     22.44 o 
  -2  11   5      126.92       85.67     17.97 o 
  -1  11   5      289.41      282.35     26.55 o 
   0  11   5      601.80      566.68     35.34 o 
   1  11   5     1170.95     1201.50     47.41 o 
   2  11   5      581.65      713.59     60.27 o 
   3  11   5      282.74      218.33     43.23 o 
   4  11   5      227.60      263.60     55.61 o 
   5  11   5        0.51       42.50     29.11 o 
 -14  12   5       11.08        5.84     29.57 o 
 -13  12   5       26.21       47.07     23.85 o 
 -12  12   5      200.14      226.59     32.88 o 
 -11  12   5      838.70      736.93     70.77 o 
 -10  12   5     2479.54     2444.10     99.06 o 
  -9  12   5     1534.13     1338.89    104.12 o 
  -8  12   5      280.38      387.10     47.05 o 
  -7  12   5      565.73      650.34     54.62 o 
  -6  12   5       19.12       43.46     18.37 o 
  -5  12   5        2.47      -13.07     13.65 o 
  -4  12   5        6.52        6.93     15.68 o 
  -3  12   5       11.46        5.99     13.74 o 
  -2  12   5       43.48       45.93     17.18 o 
  -1  12   5       22.45       51.65     16.86 o 
   0  12   5        1.50       -1.59     13.88 o 
   1  12   5      296.27      228.09     50.09 o 
   2  12   5      277.10      324.06     46.58 o 
   3  12   5      215.33      111.25     73.38 o 
   4  12   5       91.52       67.06     30.67 o 
 -13  13   5      119.13       86.08     36.31 o 
 -12  13   5      257.69      286.15     48.90 o 
 -11  13   5      211.64      248.06     56.50 o 
 -10  13   5       66.89       50.04     43.67 o 
  -9  13   5      440.38      554.55     56.35 o 
  -8  13   5      820.83      889.60     84.12 o 
  -7  13   5      894.96      985.94     81.07 o 
  -6  13   5       87.65      113.05     33.86 o 
  -5  13   5       98.64      100.91     20.99 o 
  -4  13   5      802.04      743.45     40.44 o 
  -3  13   5      517.85      562.13     37.23 o 
  -2  13   5       81.01       81.61     20.90 o 
  -1  13   5      230.70      164.38     24.38 o 
   0  13   5      322.83      366.66     32.99 o 
   1  13   5      579.62      626.05     49.89 o 
   2  13   5      391.19      304.15     48.75 o 
   3  13   5       77.55       68.01     44.87 o 
 -12  14   5      462.90      487.70     99.04 o 
 -11  14   5      454.87      436.14     57.79 o 
 -10  14   5      153.77      258.82     62.40 o 
  -9  14   5       73.28       26.70     58.94 o 
  -8  14   5       17.90       29.50     25.98 o 
  -7  14   5      110.93      156.49     46.28 o 
  -6  14   5      696.83      986.44     70.24 o 
  -5  14   5      379.99      414.74     61.29 o 
  -4  14   5        7.01       -3.83     15.57 o 
  -3  14   5       61.22       12.99     16.63 o 
  -2  14   5       91.18       55.46     19.11 o 
  -1  14   5      685.47      800.19     45.73 o 
   0  14   5      506.55      556.17     48.16 o 
   1  14   5       77.47      103.93     28.82 o 
 -11  15   5      214.79      268.13     49.40 o 
 -10  15   5      247.78      414.53     55.02 o 
  -9  15   5      235.11      260.37     46.34 o 
  -8  15   5      160.06      160.72     39.27 o 
  -7  15   5        2.16       -7.23     25.52 o 
  -6  15   5      321.33      429.15     53.53 o 
  -5  15   5      183.32      184.70     41.06 o 
  -4  15   5       98.89       92.47     49.27 o 
  -3  15   5      123.31      115.84     24.90 o 
  -2  15   5      320.58      408.65     37.67 o 
  -1  15   5      185.44      252.66     32.21 o 
  -9  16   5       96.31      158.39     40.25 o 
  -8  16   5      374.15      489.65    128.07 o 
  -7  16   5      268.84      331.15     56.71 o 
  -6  16   5        0.28        2.34     22.64 o 
  -5  16   5      132.09       92.26     28.36 o 
  -4  16   5      354.81      394.40     44.90 o 
  -3  16   5      921.72     1129.93     65.89 o 
   2 -18   6       24.77      100.24     39.59 o 
   3 -18   6       40.72       38.79     28.02 o 
   4 -18   6       19.47        4.92     18.27 o 
   5 -18   6       46.55       49.70     21.02 o 
   6 -18   6       20.19        1.31     20.58 o 
   7 -18   6       25.96       -0.31     19.72 o 
   1 -17   6       94.65       79.02     31.61 o 
   2 -17   6       44.25       40.44     19.85 o 
   3 -17   6      397.22      541.58     39.95 o 
   4 -17   6      481.76      547.34     40.66 o 
   5 -17   6       22.28       25.33     18.67 o 
   6 -17   6        6.37       -7.89     17.96 o 
   7 -17   6        0.40       12.17     17.63 o 
   8 -17   6      207.44      224.20     35.23 o 
   9 -17   6      266.54      310.28     34.80 o 
   1 -16   6      302.83      278.81     30.53 o 
   2 -16   6       45.24       30.42     18.24 o 
   3 -16   6      242.90      254.43     29.44 o 
   4 -16   6      499.52      588.95     60.98 o 
   5 -16   6      397.35      522.12     38.39 o 
   6 -16   6      449.01      596.78     40.87 o 
   7 -16   6      320.90      317.12     32.82 o 
   8 -16   6        2.62        1.00     15.62 o 
   9 -16   6      152.93      190.92     27.65 o 
  10 -16   6      167.66      243.76     61.34 o 
  11 -16   6      326.88      389.06     44.82 o 
  -4 -15   6      620.60      655.05     58.31 o 
  -3 -15   6      209.27      268.48     58.94 o 
  -1 -15   6       59.97       67.14     28.28 o 
   0 -15   6      157.00      221.07     26.55 o 
   1 -15   6      862.63      935.95     44.53 o 
   2 -15   6      286.46      324.19     30.71 o 
   3 -15   6        0.64        6.97     14.59 o 
   4 -15   6       50.58       77.26     21.49 o 
   5 -15   6       29.72       41.69     16.90 o 
   6 -15   6       31.87       45.53     20.66 o 
   7 -15   6      199.63      217.60     60.43 o 
   8 -15   6      107.57       54.36     22.10 o 
   9 -15   6      123.00      126.73     23.07 o 
  10 -15   6      363.65      358.20     35.19 o 
  11 -15   6      182.89      180.22     32.81 o 
  12 -15   6        1.69      -13.27     17.69 o 
  -5 -14   6      203.01      271.04     42.08 o 
  -4 -14   6      269.51      223.09     37.83 o 
  -3 -14   6        1.38       -7.70     15.34 o 
  -2 -14   6        1.75        2.81     14.81 o 
  -1 -14   6      179.98      182.16     35.07 o 
   0 -14   6       55.70       13.45     23.14 o 
   1 -14   6      778.38      781.62     39.75 o 
   2 -14   6     2189.96     2416.41     74.91 o 
   3 -14   6     1672.61     1871.25     56.61 o 
   4 -14   6     2039.24     2118.17     83.79 o 
   5 -14   6     1109.79     1013.44     45.11 o 
   6 -14   6      104.72       57.42     20.66 o 
   7 -14   6      155.33      197.18     31.43 o 
   8 -14   6      545.88      565.69     44.00 o 
   9 -14   6      326.52      365.75     39.16 o 
  10 -14   6      910.43      870.34     54.58 o 
  11 -14   6      557.52      504.07     39.79 o 
  12 -14   6       60.91       12.72     18.22 o 
  -6 -13   6      482.91      416.10     52.01 o 
  -5 -13   6      105.85       32.05     25.98 o 
  -4 -13   6        0.72       -6.85     14.33 o 
  -3 -13   6       34.31        6.30     14.28 o 
  -2 -13   6       72.55      110.27     19.88 o 
  -1 -13   6      562.41      624.01     30.53 o 
   0 -13   6      213.99      223.02     36.05 o 
   1 -13   6      659.64      748.31     85.03 o 
   2 -13   6     1102.24     1238.71     51.77 o 
   3 -13   6      357.72      409.40     29.90 o 
   4 -13   6       63.49       76.56     17.17 o 
   5 -13   6      248.90      262.78     27.32 o 
   6 -13   6      453.95      412.19     48.12 o 
   7 -13   6      226.78      209.02     36.31 o 
   8 -13   6       73.68       64.36     20.05 o 
   9 -13   6       25.27       -1.39     15.10 o 
  10 -13   6      234.99      196.56     31.29 o 
  11 -13   6      305.29      251.64     34.67 o 
  12 -13   6      254.25      222.57     35.48 o 
  13 -13   6        8.58       14.03     28.62 o 
  -7 -12   6      323.21      437.05    141.82 o 
  -6 -12   6      449.78      519.06     44.18 o 
  -5 -12   6        9.13      -11.48     15.55 o 
  -4 -12   6       64.12       47.88     23.03 o 
  -3 -12   6      427.94      375.67     29.01 o 
  -2 -12   6      825.41      829.08     43.62 o 
  -1 -12   6       76.53       88.25     17.11 o 
   0 -12   6      636.07      620.65     41.22 o 
   1 -12   6     3299.37     3158.84     80.45 o 
   2 -12   6      917.38      836.77     36.93 o 
   3 -12   6      735.88      599.50     34.69 o 
   4 -12   6        0.33       -8.39      9.41 o 
   5 -12   6      919.93      880.53     38.90 o 
   6 -12   6      601.25      585.94     39.08 o 
   7 -12   6      285.04      282.75     30.92 o 
   8 -12   6      283.72      267.65     31.77 o 
   9 -12   6     1252.48     1309.68     58.36 o 
  10 -12   6     1317.57     1230.43     97.00 o 
  11 -12   6      116.76      147.27     27.37 o 
  12 -12   6       34.36       50.42     22.07 o 
  13 -12   6      116.36      106.90     33.44 o 
  -8 -11   6      274.77      226.67     39.80 o 
  -7 -11   6        9.39        3.69     17.21 o 
  -6 -11   6      120.12      121.70     24.91 o 
  -5 -11   6      263.53      275.53     31.84 o 
  -4 -11   6      560.44      676.37     41.51 o 
  -3 -11   6      150.77      159.06     39.10 o 
  -2 -11   6       61.89       91.30     18.94 o 
  -1 -11   6      144.07      178.01     17.30 o 
   0 -11   6     1914.30     1928.01     38.37 o 
   1 -11   6     3334.67     3225.75     65.64 o 
   2 -11   6     1430.07     1426.42     43.41 o 
   3 -11   6     3306.20     3062.23     87.25 o 
   4 -11   6     2606.26     2429.34     74.57 o 
   5 -11   6       13.69       -0.80      9.58 o 
   6 -11   6      358.18      359.62     42.57 o 
   7 -11   6      158.36      110.24     19.95 o 
   8 -11   6      594.48      520.36     38.06 o 
   9 -11   6      953.40      921.35     99.62 o 
  10 -11   6      584.70      607.83     44.05 o 
  11 -11   6        0.85       -0.28     15.57 o 
  12 -11   6        1.14       -4.84     20.42 o 
  13 -11   6       57.40       86.49     32.38 o 
  -9 -10   6      166.00      108.35     26.72 o 
  -8 -10   6      767.48      724.34     59.74 o 
  -7 -10   6       59.00       87.13     23.05 o 
  -6 -10   6       16.15       -8.18     14.89 o 
  -5 -10   6      228.89      185.34     25.87 o 
  -4 -10   6      489.86      407.75     64.88 o 
  -3 -10   6       51.27        3.83     16.36 o 
  -2 -10   6      878.53      960.52     38.95 o 
  -1 -10   6     2551.40     2371.70     46.96 o 
   0 -10   6        1.38       -5.82      8.51 o 
   1 -10   6       20.51       29.98      8.34 o 
   2 -10   6     1131.10     1116.07     39.54 o 
   3 -10   6     3870.72     3852.98     96.80 o 
   4 -10   6     1097.31     1064.48     69.55 o 
   5 -10   6      271.30      184.73     19.91 o 
   6 -10   6      611.35      578.04     35.91 o 
   7 -10   6       16.88       16.47     18.06 o 
   8 -10   6      286.62      319.62     31.25 o 
   9 -10   6       84.91       78.10     19.36 o 
  10 -10   6      159.13      101.50     22.86 o 
  11 -10   6      130.34      122.54     27.78 o 
  12 -10   6      414.17      423.21     52.06 o 
  13 -10   6      227.06      257.08     45.36 o 
  14 -10   6        2.77      -24.30     24.30 o 
 -10  -9   6        0.93      -15.28     17.82 o 
  -9  -9   6       32.16       33.33     19.77 o 
  -8  -9   6     1116.54     1114.68     59.67 o 
  -7  -9   6      686.13      633.44     42.76 o 
  -6  -9   6      253.82      195.55     37.25 o 
  -5  -9   6      106.44       77.40     18.62 o 
  -4  -9   6      112.80      105.14     20.06 o 
  -3  -9   6        5.78        2.43      9.78 o 
  -2  -9   6      244.19      284.34     29.03 o 
  -1  -9   6     1651.75     1571.21     29.23 o 
   0  -9   6      645.42      561.98     21.20 o 
   1  -9   6     7043.93     6348.65     68.22 o 
   2  -9   6     5161.03     4654.31     89.81 o 
   3  -9   6     1914.23     1776.49     76.18 o 
   4  -9   6       49.27       43.63     17.09 o 
   5  -9   6      920.94      798.60     36.79 o 
   6  -9   6      989.28      940.59     40.88 o 
   7  -9   6     1219.63     1215.40     49.68 o 
   8  -9   6      267.44      220.83     30.07 o 
   9  -9   6       56.27       38.01     16.37 o 
  10  -9   6      352.90      334.48     33.62 o 
  11  -9   6      118.23       82.41     27.75 o 
  12  -9   6       87.92       34.07     23.26 o 
  13  -9   6      583.46      576.33     61.17 o 
  14  -9   6      307.49      382.23     56.32 o 
 -11  -8   6      119.70       95.44     26.49 o 
 -10  -8   6       74.35       60.91     22.00 o 
  -9  -8   6       27.87       59.94     26.01 o 
  -8  -8   6        1.01        8.95     16.12 o 
  -7  -8   6       67.70       64.85     18.98 o 
  -6  -8   6       69.88       75.92     18.73 o 
  -5  -8   6      286.85      277.64     27.53 o 
  -4  -8   6     1412.33     1404.11     48.20 o 
  -3  -8   6     1294.51     1254.02     50.29 o 
  -2  -8   6      894.36      811.76     24.90 o 
  -1  -8   6     3603.30     3317.20     44.10 o 
   0  -8   6     1539.81     1196.05     25.92 o 
   1  -8   6     4603.39     3859.80     47.81 o 
   2  -8   6     5572.38     5372.36     65.38 o 
   3  -8   6     1195.45     1412.97     38.56 o 
   4  -8   6      137.75      114.27     14.63 o 
   5  -8   6      219.15      259.16     20.96 o 
   6  -8   6       66.17       85.80     16.51 o 
   7  -8   6      277.22      290.16     27.09 o 
   8  -8   6      551.75      610.14     63.00 o 
   9  -8   6      426.26      349.33     31.52 o 
  10  -8   6       67.43       68.40     19.35 o 
  11  -8   6       73.94      128.57     38.35 o 
  12  -8   6        8.71      -19.69     19.69 o 
  13  -8   6      892.33      832.30     69.91 o 
  14  -8   6      316.97      277.71     58.15 o 
 -11  -7   6      112.24       86.36     24.57 o 
 -10  -7   6      571.82      555.59     43.85 o 
  -9  -7   6      569.79      613.16     43.65 o 
  -8  -7   6      311.05      276.04     30.58 o 
  -7  -7   6      334.62      280.06     29.70 o 
  -6  -7   6      256.28      255.78     32.25 o 
  -5  -7   6      353.15      278.54     26.25 o 
  -4  -7   6       15.59       -2.00      9.75 o 
  -3  -7   6      176.82      169.83     13.26 o 
  -2  -7   6      792.61      861.76     20.67 o 
  -1  -7   6     3617.15     3709.52     44.29 o 
   0  -7   6     3292.00     3394.84     43.09 o 
   1  -7   6      905.36     1120.05     25.94 o 
   2  -7   6     7091.10     7200.35     76.88 o 
   3  -7   6     6268.14     6369.11     86.39 o 
   4  -7   6     1645.93     1727.03     53.76 o 
   5  -7   6      899.63      916.89     33.71 o 
   6  -7   6       74.31      104.47     17.20 o 
   7  -7   6       34.58       -2.67     10.13 o 
   8  -7   6      123.35       97.30     19.28 o 
   9  -7   6      266.92      216.56     26.93 o 
  10  -7   6       22.43        5.35     17.60 o 
  11  -7   6     1243.48     1438.78     74.27 o 
  12  -7   6      510.01      575.60     56.82 o 
  13  -7   6       41.38       36.05     26.34 o 
  14  -7   6       74.85       86.00     34.69 o 
 -12  -6   6      166.35      228.77     34.09 o 
 -11  -6   6      159.97      139.28     27.68 o 
 -10  -6   6        5.17        4.46     16.33 o 
  -9  -6   6      209.27      186.40     27.20 o 
  -8  -6   6      272.17      251.49     28.69 o 
  -7  -6   6      250.44      177.12     23.38 o 
  -6  -6   6     1614.76     1628.45    123.27 o 
  -5  -6   6     1025.28     1008.47     41.22 o 
  -4  -6   6      739.37      799.48     24.42 o 
  -3  -6   6     4316.12     3940.72     52.16 o 
  -2  -6   6     9035.95     8256.59     99.66 o 
  -1  -6   6    10211.80     9758.02     82.15 o 
   0  -6   6    13599.61    14351.08    125.43 o 
   1  -6   6     5151.45     5473.37     62.16 o 
   2  -6   6        2.85       14.42      6.08 o 
   3  -6   6      465.35      595.30     20.62 o 
   4  -6   6      151.17       98.84     19.68 o 
   5  -6   6        1.29        8.34     11.59 o 
   6  -6   6     3368.16     3534.59     73.94 o 
   7  -6   6      893.04      963.46     58.28 o 
   8  -6   6       33.43       46.25     15.14 o 
   9  -6   6      130.53      116.64     20.84 o 
  10  -6   6       58.45       21.15     19.68 o 
  11  -6   6     2362.35     2226.52     91.77 o 
  12  -6   6      694.72      691.60     60.52 o 
  13  -6   6       14.67       54.09     28.70 o 
  14  -6   6        3.86       10.85     27.44 o 
 -12  -5   6      892.33      779.53     52.93 o 
 -11  -5   6      775.51      744.94     50.98 o 
 -10  -5   6       62.19       29.43     16.78 o 
  -9  -5   6      874.17      770.20     47.70 o 
  -8  -5   6      407.40      418.81     34.30 o 
  -7  -5   6        6.73       13.11     14.31 o 
  -6  -5   6      153.32      161.92     21.00 o 
  -5  -5   6      183.81      250.48     18.17 o 
  -4  -5   6       30.39       41.16      7.86 o 
  -3  -5   6     2021.17     2338.87     36.08 o 
  -2  -5   6      480.67      572.54     20.78 o 
  -1  -5   6      498.52      397.34     12.41 o 
   0  -5   6    15578.07    15347.99    128.93 o 
   1  -5   6     7291.29     7104.13     72.21 o 
   2  -5   6       14.49        7.41      5.02 o 
   3  -5   6       89.67       81.55      8.67 o 
   4  -5   6      548.79      400.18     23.47 o 
   5  -5   6      108.79       56.95     13.07 o 
   6  -5   6      723.25      821.35     34.27 o 
   7  -5   6      114.91      108.61     27.59 o 
   8  -5   6     1392.66     1507.51     50.51 o 
   9  -5   6     1610.92     1811.50     94.82 o 
  10  -5   6     1361.03     1522.96     71.65 o 
  11  -5   6        1.43       16.50     31.53 o 
  12  -5   6      119.89       51.73     27.31 o 
  13  -5   6      298.28      246.30     42.12 o 
 -13  -4   6       73.68       91.19     32.30 o 
 -12  -4   6       27.90       23.11     25.58 o 
 -11  -4   6      678.56      585.39     43.34 o 
 -10  -4   6      522.78      526.34     77.55 o 
  -9  -4   6      237.52      258.46     44.01 o 
  -8  -4   6     1025.50     1185.92     64.21 o 
  -7  -4   6       43.74       55.59     14.70 o 
  -6  -4   6       65.71       82.38     12.17 o 
  -5  -4   6     1608.21     1573.76     30.96 o 
  -4  -4   6     1733.97     1802.72     51.86 o 
  -3  -4   6       19.20       14.25      5.73 o 
  -2  -4   6     2069.73     2534.70     50.44 o 
  -1  -4   6     2615.09     3130.73     56.21 o 
   0  -4   6        6.32       11.93      4.98 o 
   1  -4   6     3519.50     4233.58     49.37 o 
   2  -4   6       14.56       14.11      8.55 o 
   3  -4   6      529.56      487.50     22.20 o 
   4  -4   6     9009.31     9657.29    113.33 o 
   5  -4   6     6700.36     7007.20     85.15 o 
   6  -4   6      726.62      843.36     34.68 o 
   7  -4   6      418.33      413.06     27.74 o 
   8  -4   6     1001.37     1044.85     50.67 o 
   9  -4   6     3671.23     4034.91    112.43 o 
  10  -4   6      783.95      865.16     58.68 o 
  11  -4   6      235.91      200.78     35.62 o 
  12  -4   6        0.30       -5.16     21.35 o 
  13  -4   6        1.32      -18.17     20.91 o 
 -13  -3   6      600.82      705.43     62.49 o 
 -12  -3   6      118.14      149.57     35.82 o 
 -11  -3   6      390.45      362.05     60.55 o 
 -10  -3   6      175.13      187.99     33.24 o 
  -9  -3   6     1133.04     1173.77     48.27 o 
  -8  -3   6      461.36      436.59     31.84 o 
  -7  -3   6      668.78      750.33     44.13 o 
  -6  -3   6      606.21      661.17     28.21 o 
  -5  -3   6       25.12       43.62     10.06 o 
  -4  -3   6      413.03      369.32     15.23 o 
  -3  -3   6     3082.94     2586.75     50.90 o 
  -2  -3   6    12586.38    12705.32    180.05 o 
  -1  -3   6    11398.12    12059.37    138.39 o 
   0  -3   6     3286.12     3540.78     41.73 o 
   1  -3   6      132.16      105.34      9.04 o 
   2  -3   6     4046.36     4547.20     52.54 o 
   3  -3   6      198.27      192.36     20.35 o 
   4  -3   6      144.83      171.08     13.13 o 
   5  -3   6       13.20        8.54      7.90 o 
   6  -3   6       33.59       44.36     16.07 o 
   7  -3   6      559.19      576.93     31.29 o 
   8  -3   6     1962.54     2248.50     76.91 o 
   9  -3   6       33.20       49.48     20.62 o 
  10  -3   6      527.80      600.79     49.61 o 
  11  -3   6     1653.13     1803.83     81.45 o 
  12  -3   6      261.58      366.05     72.25 o 
  13  -3   6      297.96      262.86     70.05 o 
 -14  -2   6        2.70      -20.93     20.93 o 
 -13  -2   6      171.57      227.45     39.89 o 
 -12  -2   6      654.49      562.65     53.07 o 
 -11  -2   6       81.08       92.13     25.68 o 
 -10  -2   6        0.45      -13.77     13.77 o 
  -9  -2   6      815.05      830.91     64.50 o 
  -8  -2   6        4.11        6.36     10.23 o 
  -7  -2   6     2346.69     2362.75     55.43 o 
  -6  -2   6      601.66      631.14     33.48 o 
  -5  -2   6      137.01      105.99     10.19 o 
  -4  -2   6     1278.53     1484.07     41.17 o 
  -3  -2   6     7343.74     8112.07    104.15 o 
  -2  -2   6       65.31       82.31     11.21 o 
  -1  -2   6      129.41      101.43     14.17 o 
   0  -2   6      490.81      583.50     15.35 o 
   1  -2   6     1037.43      972.33     20.71 o 
   2  -2   6     1652.76     1552.34     27.73 o 
   3  -2   6      149.02      103.23      9.51 o 
   4  -2   6     1904.39     2020.80     39.61 o 
   5  -2   6      741.33      758.49     25.80 o 
   6  -2   6      790.30      875.85     28.84 o 
   7  -2   6     1021.88     1192.34     35.94 o 
   8  -2   6     2841.32     3066.03     91.02 o 
   9  -2   6      214.74      258.06     33.91 o 
  10  -2   6      313.03      354.32     40.56 o 
  11  -2   6       24.60       23.67     35.68 o 
  12  -2   6      199.06      199.94     58.80 o 
  13  -2   6      357.51      391.78     79.93 o 
 -14  -1   6      231.47      252.34     84.39 o 
 -13  -1   6        0.69        8.78     19.30 o 
 -12  -1   6      364.83      349.30     44.03 o 
 -11  -1   6      490.26      446.98     44.56 o 
 -10  -1   6      924.16      990.17     57.65 o 
  -9  -1   6      671.06      750.76     36.76 o 
  -8  -1   6     1474.60     1571.02     47.30 o 
  -7  -1   6      239.80      306.12     22.29 o 
  -6  -1   6     1118.39      994.91     36.55 o 
  -5  -1   6     4392.61     3984.73     79.98 o 
  -4  -1   6    15887.94    16521.38    151.23 o 
  -3  -1   6    17994.12    19730.11    173.08 o 
  -2  -1   6     9232.77     9825.84     82.82 o 
  -1  -1   6       40.99       56.76      7.14 o 
   0  -1   6     1911.97     2210.32     31.44 o 
   1  -1   6     1982.72     2661.38     36.17 o 
   2  -1   6      678.23      789.30     19.78 o 
   3  -1   6      134.84      188.74     16.23 o 
   4  -1   6       44.07       31.90      8.60 o 
   5  -1   6      285.82      249.17     17.13 o 
   6  -1   6       41.50       25.99      9.99 o 
   7  -1   6        1.69        0.47     11.91 o 
   8  -1   6     1730.18     2043.79     58.92 o 
   9  -1   6     2415.68     2533.34    132.42 o 
  10  -1   6      615.22      799.96     86.18 o 
  11  -1   6        0.66       48.65     33.00 o 
  12  -1   6       64.29      141.89     52.35 o 
  13  -1   6       51.51      118.43     51.94 o 
 -14   0   6      551.70      712.61     76.64 o 
 -13   0   6       52.19       44.51     26.83 o 
 -12   0   6      441.41      409.85     45.13 o 
 -11   0   6     1598.46     1517.12     85.05 o 
 -10   0   6     1439.29     1667.52     91.24 o 
  -9   0   6      789.14      792.64     40.81 o 
  -8   0   6        0.14       15.00     10.61 o 
  -7   0   6      149.93      105.65     15.15 o 
  -6   0   6       83.30       63.78      9.86 o 
  -5   0   6      524.41      439.42     41.71 o 
  -4   0   6       79.45      121.73     10.29 o 
  -3   0   6     2729.91     2846.57     45.99 o 
  -2   0   6    14333.53    15455.52    123.84 o 
  -1   0   6     8322.84     8153.91     75.36 o 
   0   0   6      160.86      166.72      9.52 o 
   1   0   6      905.48      961.99     23.78 o 
   2   0   6     5518.86     6371.74     74.97 o 
   3   0   6     4948.61     4857.51     77.38 o 
   4   0   6     1855.04     1988.48     52.58 o 
   5   0   6        1.61        5.78      7.79 o 
   6   0   6      683.36      805.12     29.16 o 
   7   0   6     1271.07     1234.84     58.05 o 
   8   0   6       10.36       -1.63     17.36 o 
   9   0   6        0.15       -1.20     14.35 o 
  10   0   6        1.28      -24.91     24.91 o 
  11   0   6      563.07      619.10     84.46 o 
  12   0   6      313.76      297.10     70.95 o 
 -15   1   6       24.17       24.77     26.83 o 
 -14   1   6      133.99       97.53     63.43 o 
 -13   1   6      404.23      529.19     51.67 o 
 -12   1   6      127.36       97.89     27.26 o 
 -11   1   6      359.53      417.50     33.23 o 
 -10   1   6      776.10      871.82     79.96 o 
  -9   1   6       23.80       25.57     12.14 o 
  -8   1   6      287.40      262.72     22.79 o 
  -7   1   6     1107.28     1065.68     29.86 o 
  -6   1   6      741.58      717.27     23.65 o 
  -5   1   6     3068.76     3022.56     48.21 o 
  -4   1   6      990.54     1057.19     25.84 o 
  -3   1   6        1.23        5.28      5.39 o 
  -2   1   6     1721.19     2052.89     30.34 o 
  -1   1   6     1780.51     2341.92     33.28 o 
   0   1   6      361.78      301.18     15.26 o 
   1   1   6     2604.64     2772.03     39.73 o 
   2   1   6     2829.65     2503.70     41.20 o 
   3   1   6       49.53        2.92      8.14 o 
   4   1   6      577.96      537.83     22.02 o 
   5   1   6      861.50      868.51     42.24 o 
   6   1   6     2838.41     2934.59     96.85 o 
   7   1   6     3942.19     4176.66    113.45 o 
   8   1   6      574.86      568.88    140.69 o 
   9   1   6       89.92      102.69     22.38 o 
  10   1   6       64.62       70.62     21.75 o 
  11   1   6      255.19      267.25     61.61 o 
  12   1   6      419.39      320.15     71.22 o 
 -15   2   6      187.34      238.77     60.31 o 
 -14   2   6      125.20      129.93     61.20 o 
 -13   2   6     1328.81     1531.44    176.68 o 
 -12   2   6      860.07      977.66     60.86 o 
 -11   2   6     1082.13     1142.67     48.30 o 
 -10   2   6      999.66      934.15     41.33 o 
  -9   2   6      243.00      307.37     25.23 o 
  -8   2   6       81.78      136.49     14.68 o 
  -7   2   6       68.95      105.72     12.79 o 
  -6   2   6      555.89      574.62     45.48 o 
  -5   2   6     9584.84     9611.53    104.57 o 
  -4   2   6    17466.30    17466.12    162.59 o 
  -3   2   6     2648.04     2523.02     46.81 o 
  -2   2   6        9.31        6.14      5.02 o 
  -1   2   6     1897.04     1845.12     29.46 o 
   0   2   6     1903.31     1926.09     49.67 o 
   1   2   6     5148.81     5071.96     86.26 o 
   2   2   6      544.87      583.63     19.14 o 
   3   2   6      173.59      149.16     17.93 o 
   4   2   6      501.03      444.57     42.67 o 
   5   2   6      629.86      579.35     31.80 o 
   6   2   6       71.73       57.98     21.84 o 
   7   2   6      106.73      133.39     27.60 o 
   8   2   6      146.14      170.44     33.05 o 
   9   2   6      555.62      569.88     40.84 o 
  10   2   6      534.45      500.38     41.62 o 
  11   2   6       48.89       56.47     41.92 o 
 -15   3   6       83.70      123.71     49.54 o 
 -14   3   6       33.42       20.17     21.53 o 
 -13   3   6       93.45       89.48     26.62 o 
 -12   3   6        1.67      -12.68     13.04 o 
 -11   3   6      131.06      193.77     24.41 o 
 -10   3   6      989.38     1052.83     43.24 o 
  -9   3   6      247.90      216.28     22.69 o 
  -8   3   6        0.35       -0.06      8.21 o 
  -7   3   6      127.98      122.50     13.81 o 
  -6   3   6      606.49      851.78     26.88 o 
  -5   3   6       77.80       41.20      9.18 o 
  -4   3   6     1929.68     2755.79     46.20 o 
  -3   3   6        0.14       -1.88      5.19 o 
  -2   3   6      109.66      141.36     12.17 o 
  -1   3   6     1288.55     1084.92     36.46 o 
   0   3   6     3838.02     3567.13     56.87 o 
   1   3   6      590.67      657.09     36.51 o 
   2   3   6     1853.08     1434.66     43.77 o 
   3   3   6     2256.43     2020.08     54.07 o 
   4   3   6     3870.00     4103.39     81.72 o 
   5   3   6     4495.36     3961.13    107.47 o 
   6   3   6     1551.55     1373.41    183.88 o 
   7   3   6       88.28       76.67     29.54 o 
   8   3   6        1.92        9.43     19.06 o 
   9   3   6      143.43      119.82     31.84 o 
  10   3   6      640.33      561.69     45.36 o 
  11   3   6      680.41      619.36     96.37 o 
 -15   4   6      184.74      337.65     68.48 o 
 -14   4   6      368.78      328.52     65.18 o 
 -13   4   6      190.60      182.14     28.29 o 
 -12   4   6      662.85      693.37     41.90 o 
 -11   4   6      708.79      691.72     46.23 o 
 -10   4   6       70.38       77.49     17.12 o 
  -9   4   6       58.52       67.29     13.25 o 
  -8   4   6      364.83      313.96     20.77 o 
  -7   4   6     5527.85     5548.21     79.10 o 
  -6   4   6    12593.19    11411.44    124.91 o 
  -5   4   6    12562.73    11508.50    123.10 o 
  -4   4   6      152.55      112.00     11.74 o 
  -3   4   6        4.94       13.57      6.65 o 
  -2   4   6     2322.50     2053.55     32.86 o 
  -1   4   6     1088.56     1184.27     31.94 o 
   0   4   6      263.92      278.09     18.57 o 
   1   4   6     3630.99     3352.36     59.55 o 
   2   4   6     1111.31     1192.70     41.15 o 
   3   4   6        2.97        7.12     11.42 o 
   4   4   6      179.32      212.87     34.31 o 
   5   4   6     1347.98     1522.26    109.27 o 
   6   4   6     1325.02     1378.37     68.11 o 
   7   4   6     1479.94     1530.83     75.08 o 
   8   4   6      272.09      254.65     41.21 o 
   9   4   6       15.93       13.42     17.69 o 
  10   4   6      457.15      471.26     71.94 o 
 -15   5   6      172.58      246.67     58.80 o 
 -14   5   6      438.62      498.19     59.35 o 
 -13   5   6     1407.37     1414.82     72.11 o 
 -12   5   6     1423.90     1500.04     56.74 o 
 -11   5   6     1193.00     1326.07     50.99 o 
 -10   5   6      603.31      583.33     56.16 o 
  -9   5   6       62.79       48.66     12.17 o 
  -8   5   6        9.16       -1.88      9.03 o 
  -7   5   6      276.51      322.09     20.47 o 
  -6   5   6     2009.74     2051.79     44.39 o 
  -5   5   6     4002.19     3852.98     61.06 o 
  -4   5   6     1872.28     1623.24     36.24 o 
  -3   5   6     1212.71      874.82     36.57 o 
  -2   5   6      297.14      240.32     17.72 o 
  -1   5   6     1736.34     1715.36     40.96 o 
   0   5   6     4313.69     3932.62     66.19 o 
   1   5   6      606.23      468.32     28.41 o 
   2   5   6      788.30      872.21     47.59 o 
   3   5   6      477.10      348.29     27.87 o 
   4   5   6      244.72      275.75     29.14 o 
   5   5   6       61.36       78.17     25.23 o 
   6   5   6        2.29       -8.17     18.34 o 
   7   5   6       25.48       12.21     22.98 o 
   8   5   6        0.68      -18.51     18.51 o 
   9   5   6      375.79      318.55     37.83 o 
  10   5   6       80.62       40.68     34.85 o 
 -15   6   6        6.37        3.50     29.92 o 
 -14   6   6      171.03      181.65     36.41 o 
 -13   6   6        2.76       -3.84     21.12 o 
 -12   6   6       13.34        8.32     18.54 o 
 -11   6   6      599.31      645.53     52.01 o 
 -10   6   6       87.31      136.52     19.93 o 
  -9   6   6      644.71      630.51     39.16 o 
  -8   6   6     2410.58     2038.19     76.75 o 
  -7   6   6      903.35      819.46     30.59 o 
  -6   6   6     1480.60     1516.94     39.00 o 
  -5   6   6     1485.62     1414.15     46.66 o 
  -4   6   6     1361.60     1217.77     32.39 o 
  -3   6   6      930.78      832.72     34.74 o 
  -2   6   6      501.82      528.49     36.80 o 
  -1   6   6       95.31       92.94     14.26 o 
   0   6   6      664.80      602.06     37.40 o 
   1   6   6        5.20        7.31      9.28 o 
   2   6   6      447.08      349.93     28.05 o 
   3   6   6     3422.53     3184.85     78.85 o 
   4   6   6     2137.34     2082.75     82.92 o 
   5   6   6     1539.11     1316.63    209.68 o 
   6   6   6      247.38      308.39     99.35 o 
   7   6   6        8.40       42.18     24.49 o 
   8   6   6      382.30      478.00     55.58 o 
   9   6   6      682.09      756.96     80.69 o 
 -15   7   6      413.94      439.29     60.62 o 
 -14   7   6     1128.93     1198.20     74.55 o 
 -13   7   6      476.67      506.08     52.13 o 
 -12   7   6       14.83       29.07     27.24 o 
 -11   7   6      508.66      563.73     37.27 o 
 -10   7   6       37.89       22.85     12.42 o 
  -9   7   6      203.61      179.77     19.64 o 
  -8   7   6     3730.76     3438.48     65.37 o 
  -7   7   6     2172.29     1992.32     52.84 o 
  -6   7   6     1172.80     1039.16     33.87 o 
  -5   7   6     1489.45     1355.53     36.76 o 
  -4   7   6      140.76       99.56     16.87 o 
  -3   7   6      582.78      427.75     37.82 o 
  -2   7   6     3845.27     3619.43     66.71 o 
  -1   7   6      328.89      289.48     38.85 o 
   0   7   6      110.63      131.62     17.59 o 
   1   7   6      214.55      154.24     18.95 o 
   2   7   6      517.08      501.88     34.25 o 
   3   7   6      316.13      234.89     35.49 o 
   4   7   6        0.01       -2.02     18.40 o 
   5   7   6       13.05       10.28     44.91 o 
   6   7   6        1.35      -11.22     21.95 o 
   7   7   6      158.93      120.95     33.66 o 
   8   7   6       18.26       17.02     25.96 o 
 -15   8   6       55.51       43.22     28.06 o 
 -14   8   6      437.16      571.39    107.65 o 
 -13   8   6     1046.96     1305.87     72.83 o 
 -12   8   6      274.32      357.56     44.84 o 
 -11   8   6      531.15      605.96     39.50 o 
 -10   8   6      354.59      382.76     33.47 o 
  -9   8   6        0.89       -4.84     10.58 o 
  -8   8   6      216.42      173.81     18.94 o 
  -7   8   6       51.25       19.52     11.05 o 
  -6   8   6       83.88       80.84     16.57 o 
  -5   8   6      461.31      495.91     32.05 o 
  -4   8   6     1121.89     1036.13     42.13 o 
  -3   8   6      298.91      281.77     22.64 o 
  -2   8   6       96.19       56.58     14.21 o 
  -1   8   6     1367.34     1462.93     44.28 o 
   0   8   6     3029.26     3184.09     67.09 o 
   1   8   6     1809.82     1666.41     49.05 o 
   2   8   6     3362.33     3483.16    107.71 o 
   3   8   6     2084.87     2171.41     87.47 o 
   4   8   6      385.17      413.69     48.61 o 
   5   8   6       72.37      106.29     30.54 o 
   6   8   6       47.31       22.74     24.92 o 
   7   8   6      268.81      296.46    102.82 o 
 -15   9   6      155.23      102.55     34.37 o 
 -14   9   6        0.83        5.94     23.84 o 
 -13   9   6      125.01      126.86     32.07 o 
 -12   9   6        0.35       22.18     21.18 o 
 -11   9   6        1.56      -13.89     13.91 o 
 -10   9   6       91.61       98.88     21.16 o 
  -9   9   6      755.59      794.16     35.37 o 
  -8   9   6     1344.70     1339.23     45.78 o 
  -7   9   6       55.34       71.25     17.66 o 
  -6   9   6      228.14      189.03     23.95 o 
  -5   9   6     3192.76     2850.34     91.84 o 
  -4   9   6     9537.02     9087.57    172.90 o 
  -3   9   6     3526.55     3393.58     73.32 o 
  -2   9   6      254.39      252.25     23.66 o 
  -1   9   6     1579.29     1527.17     47.49 o 
   0   9   6      963.22      871.88     37.90 o 
   1   9   6      627.86      589.90     33.53 o 
   2   9   6      903.84      724.42     42.96 o 
   3   9   6      422.93      383.95     46.44 o 
   4   9   6      202.95      185.39     36.34 o 
   5   9   6      428.45      469.92     57.46 o 
   6   9   6        1.49       -1.70     25.34 o 
   7   9   6      295.99      297.56     50.91 o 
 -14  10   6      429.44      486.30     56.41 o 
 -13  10   6       95.19       76.85     28.83 o 
 -12  10   6        5.54        0.93     17.48 o 
 -11  10   6       13.12       17.23     16.76 o 
 -10  10   6      234.67      223.42     28.72 o 
  -9  10   6      122.82      127.10     90.81 o 
  -8  10   6      341.04      309.02     30.72 o 
  -7  10   6        3.09       10.01     14.48 o 
  -6  10   6      790.59      797.09     42.47 o 
  -5  10   6      672.93      783.82     42.16 o 
  -4  10   6       11.01       12.38     14.31 o 
  -3  10   6      137.38      150.17     19.73 o 
  -2  10   6      183.20      196.85     23.79 o 
  -1  10   6      193.98      208.09     23.48 o 
   0  10   6       42.19       55.21     16.41 o 
   1  10   6       37.11       76.29     18.05 o 
   2  10   6      149.25      112.49     31.80 o 
   3  10   6      216.14      209.88     39.49 o 
   4  10   6        0.75        7.30     21.25 o 
   5  10   6      131.41       89.41     60.72 o 
   6  10   6       28.02       55.87     33.72 o 
 -14  11   6      258.85      223.89     41.48 o 
 -13  11   6      341.61      281.89     45.08 o 
 -12  11   6      293.53      295.84     35.84 o 
 -11  11   6      550.16      652.35     50.69 o 
 -10  11   6      215.61      291.05    102.99 o 
  -9  11   6       42.42       39.74     22.88 o 
  -8  11   6      426.09      285.67     40.61 o 
  -7  11   6      522.63      581.56     39.66 o 
  -6  11   6     2280.64     2214.83     68.80 o 
  -5  11   6      942.33      978.86     48.68 o 
  -4  11   6       37.82       19.42     13.38 o 
  -3  11   6      268.69      242.53     25.51 o 
  -2  11   6       15.42        9.34     14.16 o 
  -1  11   6      182.26      231.57     31.92 o 
   0  11   6      881.04     1034.30     45.67 o 
   1  11   6     1344.56     1419.11     54.63 o 
   2  11   6     1259.57     1521.50     83.37 o 
   3  11   6      661.00      719.73     63.76 o 
   4  11   6      127.36      130.61     37.14 o 
   5  11   6      187.25      126.09     89.06 o 
 -13  12   6      226.63      386.41     53.51 o 
 -12  12   6      284.27      259.74     44.30 o 
 -11  12   6      269.63      158.57     37.77 o 
 -10  12   6      181.51      153.90     36.74 o 
  -9  12   6       47.01       -3.68     21.87 o 
  -8  12   6        2.92       30.28     24.49 o 
  -7  12   6       32.56       33.29     18.59 o 
  -6  12   6       53.70       36.58     17.50 o 
  -5  12   6      415.13      474.27     33.69 o 
  -4  12   6      239.47      310.79     28.80 o 
  -3  12   6        1.92       11.39     13.79 o 
  -2  12   6       15.53        5.77     15.59 o 
  -1  12   6      226.71      210.90     26.19 o 
   0  12   6      609.34      578.00     38.37 o 
   1  12   6      808.76      897.38     70.02 o 
   2  12   6      128.23      107.70     34.01 o 
   3  12   6        4.16       13.96     25.58 o 
 -13  13   6      382.40      449.72     58.38 o 
 -12  13   6       89.65      116.84     35.44 o 
 -11  13   6       18.75       15.48     27.42 o 
 -10  13   6      412.67      445.45     54.10 o 
  -9  13   6       63.89       94.33     45.52 o 
  -8  13   6      526.98      628.34     57.97 o 
  -7  13   6      346.82      393.64     66.45 o 
  -6  13   6        4.06       -8.38     19.26 o 
  -5  13   6      167.23      189.68     25.78 o 
  -4  13   6       15.68       32.42     15.98 o 
  -3  13   6        0.20       18.13     15.95 o 
  -2  13   6      271.61      339.77     32.29 o 
  -1  13   6      586.86      692.35     42.17 o 
   0  13   6      371.04      498.45     38.26 o 
   1  13   6      235.91      277.75     38.89 o 
   2  13   6       76.16      118.81     35.44 o 
 -12  14   6      156.64      139.68     39.90 o 
 -11  14   6       19.06       49.43     39.66 o 
 -10  14   6       16.32       11.30     24.96 o 
  -9  14   6        8.71       -7.27     23.58 o 
  -8  14   6      748.80      812.87     75.78 o 
  -7  14   6     1928.97     2556.03    119.15 o 
  -6  14   6     1075.98     1232.85     66.05 o 
  -5  14   6       39.52       41.17     18.63 o 
  -4  14   6      197.48      233.37     29.02 o 
  -3  14   6      459.07      471.65     37.35 o 
  -2  14   6      945.81      994.57     50.08 o 
  -1  14   6      785.57      824.57     47.63 o 
   0  14   6       86.23       71.65     30.16 o 
 -10  15   6        5.15      -22.32     22.32 o 
  -9  15   6        3.61       15.31     28.28 o 
  -8  15   6      100.66       13.66     27.80 o 
  -7  15   6      418.15      456.21     45.29 o 
  -6  15   6      209.95      225.05     47.56 o 
  -5  15   6       71.78       52.93     30.77 o 
  -4  15   6      148.66       95.20     24.26 o 
  -3  15   6      165.26      199.27     29.78 o 
  -2  15   6        2.28        7.78     19.52 o 
  -7  16   6        5.72       23.19     23.28 o 
  -6  16   6       81.87       87.13     30.19 o 
   3 -18   7        0.07        6.89     18.93 o 
   4 -18   7       61.31       28.37     19.76 o 
   5 -18   7      309.48      253.19     32.67 o 
   6 -18   7      300.15      451.78     46.57 o 
   7 -18   7      584.57      719.22     56.12 o 
   1 -17   7      279.76      360.64     35.63 o 
   2 -17   7      431.42      434.42     37.12 o 
   3 -17   7      130.16      104.88     23.33 o 
   4 -17   7       15.26       11.19     16.93 o 
   5 -17   7       10.38       27.94     18.08 o 
   6 -17   7       21.64       24.12     19.93 o 
   7 -17   7       74.33      100.72     26.65 o 
   8 -17   7      204.61      213.84     34.68 o 
   9 -17   7       28.88       20.11     17.68 o 
  -1 -16   7       14.24       -1.04     26.97 o 
   0 -16   7      119.93       86.06     32.87 o 
   1 -16   7       66.08       46.85     20.46 o 
   2 -16   7       10.65       26.16     24.16 o 
   3 -16   7      476.85      588.14     40.04 o 
   4 -16   7     1065.32     1142.94     80.30 o 
   5 -16   7     1421.29     1566.01     87.08 o 
   6 -16   7     1080.46     1114.58     99.39 o 
   7 -16   7        1.38        1.75     22.58 o 
   8 -16   7      272.46      308.37     37.82 o 
   9 -16   7       80.02       83.74     25.67 o 
  10 -16   7       54.42       55.47     20.50 o 
  -4 -15   7        8.93       15.89     26.05 o 
  -2 -15   7       27.14       19.69     43.74 o 
  -1 -15   7       49.34       70.80     29.11 o 
   0 -15   7      125.05      153.84     23.55 o 
   1 -15   7       59.65       56.37     18.45 o 
   2 -15   7       74.46       72.39     22.21 o 
   3 -15   7        2.50        2.63     16.91 o 
   4 -15   7        3.64      -19.08     23.84 o 
   5 -15   7      320.68      313.31     35.70 o 
   6 -15   7      495.71      451.19     44.96 o 
   7 -15   7      302.82      225.54     34.34 o 
   8 -15   7       28.52        5.39     17.93 o 
   9 -15   7       91.43       81.45     24.25 o 
  10 -15   7        0.39       10.00     24.61 o 
  11 -15   7      296.45      310.44     39.42 o 
  -5 -14   7      157.02      183.43     36.41 o 
  -4 -14   7       18.87       11.40     17.99 o 
  -3 -14   7       35.41       58.91     29.95 o 
  -2 -14   7      171.09      133.87     33.03 o 
  -1 -14   7      129.97       94.12     33.76 o 
   0 -14   7        2.43        7.59     16.76 o 
   1 -14   7      267.90      274.93     33.19 o 
   2 -14   7     1807.75     1941.83     79.94 o 
   3 -14   7     2978.15     3050.95     86.95 o 
   4 -14   7     1684.76     1656.17     64.04 o 
   5 -14   7        3.00        3.33     13.50 o 
   6 -14   7       98.28      100.47     19.64 o 
   7 -14   7      410.05      415.21     38.81 o 
   8 -14   7       65.28       60.51     22.95 o 
   9 -14   7      137.77      128.47     26.81 o 
  10 -14   7      155.30       87.70     24.74 o 
  11 -14   7       53.35       19.56     20.83 o 
  12 -14   7        4.22       16.73     19.99 o 
  -6 -13   7        4.43       -6.35     19.07 o 
  -5 -13   7      329.34      315.40     36.00 o 
  -4 -13   7      580.21      646.67     38.87 o 
  -3 -13   7      207.73      231.38     26.20 o 
  -2 -13   7       33.35       38.76     15.68 o 
  -1 -13   7        7.95        3.74     15.62 o 
   0 -13   7      682.82      666.86     43.49 o 
   1 -13   7      766.86      872.16     47.82 o 
   2 -13   7     1267.88     1323.69     62.85 o 
   3 -13   7      890.07      946.29     49.67 o 
   4 -13   7     1890.77     1809.40     69.78 o 
   5 -13   7      961.78      827.80     68.71 o 
   6 -13   7      471.66      362.90     30.37 o 
   7 -13   7       15.84       30.33     18.25 o 
   8 -13   7        5.98       13.38     16.54 o 
   9 -13   7      539.41      525.97     43.25 o 
  10 -13   7      999.71     1029.89     57.76 o 
  11 -13   7      138.67       58.10     29.51 o 
  12 -13   7        0.52       26.60     20.84 o 
  -7 -12   7      235.23      290.70     52.37 o 
  -6 -12   7      242.81      236.50     32.89 o 
  -5 -12   7        2.10      -13.62     15.93 o 
  -4 -12   7       26.56       17.39     17.65 o 
  -3 -12   7       57.77       37.61     14.77 o 
  -2 -12   7        0.82       12.13     12.33 o 
  -1 -12   7      302.82      322.75     24.92 o 
   0 -12   7       96.39      111.44     32.02 o 
   1 -12   7      328.87      275.73     32.11 o 
   2 -12   7      377.43      417.14     37.50 o 
   3 -12   7       81.56       73.30     15.91 o 
   4 -12   7      595.99      637.86     40.80 o 
   5 -12   7      133.32      138.78     24.52 o 
   6 -12   7        6.51       16.93     12.38 o 
   7 -12   7        8.99       17.01     15.40 o 
   8 -12   7      120.55       83.31     21.47 o 
   9 -12   7      158.89      129.94     25.15 o 
  10 -12   7        4.08       -7.54     17.37 o 
  11 -12   7      117.36       85.01     24.76 o 
  12 -12   7      289.45      256.34     36.52 o 
  13 -12   7      460.23      375.40     55.63 o 
  -8 -11   7        7.42       11.15     20.23 o 
  -7 -11   7      538.62      497.31     43.07 o 
  -6 -11   7      752.90      792.40     54.50 o 
  -5 -11   7      216.85      205.77     29.09 o 
  -4 -11   7       72.53       57.80     32.06 o 
  -3 -11   7        4.77       -6.44     12.28 o 
  -2 -11   7       13.08       -1.56      9.74 o 
  -1 -11   7     1062.38     1130.87     37.80 o 
   0 -11   7     1818.41     1827.97     48.55 o 
   1 -11   7     3381.53     3171.10     79.08 o 
   2 -11   7     3936.44     3879.64     89.20 o 
   3 -11   7     5002.40     4678.16     83.91 o 
   4 -11   7      701.88      621.79     34.00 o 
   5 -11   7       15.12       10.78     11.68 o 
   6 -11   7      180.69      127.87     18.18 o 
   7 -11   7      444.22      385.08     33.49 o 
   8 -11   7      926.31      800.67     48.81 o 
   9 -11   7      365.15      348.21     34.88 o 
  10 -11   7       30.04       14.44     16.97 o 
  11 -11   7        7.58        1.72     17.42 o 
  12 -11   7        6.38       10.57     25.45 o 
  13 -11   7      176.49      197.54     40.95 o 
  -9 -10   7       90.25       71.66     24.82 o 
  -8 -10   7      170.31      156.15     28.20 o 
  -7 -10   7       17.81       26.12     18.66 o 
  -6 -10   7       40.69       30.80     18.31 o 
  -5 -10   7      256.72      248.84     36.75 o 
  -4 -10   7      248.49      283.53     29.61 o 
  -3 -10   7      534.28      526.46     34.23 o 
  -2 -10   7      772.91      790.10     32.98 o 
  -1 -10   7       30.70       27.97      9.96 o 
   0 -10   7     1341.45     1421.04     45.12 o 
   1 -10   7      821.45      822.50     41.02 o 
   2 -10   7     1318.34     1210.73     39.12 o 
   3 -10   7     1073.87     1163.73     38.74 o 
   4 -10   7        4.23       -2.00      9.09 o 
   5 -10   7      493.82      465.81     28.57 o 
   6 -10   7      164.25      123.12     20.55 o 
   7 -10   7      282.42      249.94     31.54 o 
   8 -10   7      739.91      637.55     43.83 o 
   9 -10   7      843.80      755.33     45.04 o 
  10 -10   7      832.12      891.98     50.41 o 
  11 -10   7      536.48      514.04     42.60 o 
  12 -10   7      545.07      709.48     66.38 o 
  13 -10   7       17.70       31.06     28.28 o 
 -10  -9   7       25.82       26.99     20.67 o 
  -9  -9   7      219.53      210.34     33.21 o 
  -8  -9   7     1083.08      999.08     54.98 o 
  -7  -9   7      116.19      120.21     23.30 o 
  -6  -9   7       76.66       64.41     18.61 o 
  -5  -9   7        0.14       -0.96     12.05 o 
  -4  -9   7      447.02      408.61     42.05 o 
  -3  -9   7       23.14        4.93      9.71 o 
  -2  -9   7      213.81      167.86     17.45 o 
  -1  -9   7     1638.91     1564.59     37.02 o 
   0  -9   7     3929.39     3812.25     65.21 o 
   1  -9   7     8854.39     8199.74     92.07 o 
   2  -9   7      794.64      661.25     43.42 o 
   3  -9   7      906.89      777.41     31.95 o 
   4  -9   7     1330.76     1168.24     38.23 o 
   5  -9   7      353.17      307.01     23.73 o 
   6  -9   7      261.78      194.29     29.85 o 
   7  -9   7        0.53       -7.48     11.20 o 
   8  -9   7      226.17      212.68     26.20 o 
   9  -9   7      155.58      131.17     39.61 o 
  10  -9   7       78.43       29.23     17.52 o 
  11  -9   7      173.94      131.76     32.33 o 
  12  -9   7      961.73     1006.63    160.45 o 
  13  -9   7      220.69      225.48     42.37 o 
 -11  -8   7      274.58      203.70     34.11 o 
 -10  -8   7      336.73      333.36     37.88 o 
  -9  -8   7       44.38       39.84     20.28 o 
  -8  -8   7     1007.43     1056.41     54.15 o 
  -7  -8   7     1091.24     1010.76     49.74 o 
  -6  -8   7     1089.91      943.90     46.56 o 
  -5  -8   7      718.62      643.69     37.57 o 
  -4  -8   7      279.96      251.62     24.94 o 
  -3  -8   7      694.36      559.37     36.07 o 
  -2  -8   7     3391.83     3158.49     81.10 o 
  -1  -8   7     7108.71     6742.48     89.67 o 
   0  -8   7     3224.69     2877.27     54.65 o 
   1  -8   7     7429.58     6934.73     79.46 o 
   2  -8   7     3958.51     4053.24     67.57 o 
   3  -8   7      171.13      220.52     18.38 o 
   4  -8   7      141.38      174.18     17.42 o 
   5  -8   7      100.76      129.60     17.68 o 
   6  -8   7      328.01      281.64     40.68 o 
   7  -8   7      757.41      657.75     38.11 o 
   8  -8   7      762.00      819.22     43.02 o 
   9  -8   7        3.26       12.90     13.70 o 
  10  -8   7        0.53       -8.26     14.86 o 
  11  -8   7        0.84      -14.87     18.45 o 
  12  -8   7      636.45      596.91     58.43 o 
  13  -8   7      328.08      353.66     52.83 o 
 -11  -7   7       88.08       41.49     22.17 o 
 -10  -7   7      241.68      237.50     35.25 o 
  -9  -7   7        6.67        3.48     16.76 o 
  -8  -7   7      832.91      702.24     43.99 o 
  -7  -7   7      462.77      463.79     35.49 o 
  -6  -7   7       32.95       26.57     14.32 o 
  -5  -7   7        1.40       12.54     12.17 o 
  -4  -7   7      352.36      427.63     44.43 o 
  -3  -7   7        9.14       10.34      8.04 o 
  -2  -7   7      719.89      703.30     26.87 o 
  -1  -7   7     1887.99     1935.04     49.32 o 
   0  -7   7        0.39       12.05      8.07 o 
   1  -7   7     5965.85     5580.67     92.13 o 
   2  -7   7     1991.79     1880.39     37.60 o 
   3  -7   7       63.53       26.67     13.96 o 
   4  -7   7       48.25      124.32     16.40 o 
   5  -7   7       61.29        9.08      8.82 o 
   6  -7   7      948.76      916.86     38.74 o 
   7  -7   7       39.46        6.00     17.78 o 
   8  -7   7      219.03      201.23     24.83 o 
   9  -7   7      270.67      372.58     58.27 o 
  10  -7   7     1618.04     1925.36     91.53 o 
  11  -7   7     1485.87     1731.88     85.73 o 
  12  -7   7       54.71       40.22     27.51 o 
  13  -7   7       45.84       17.56     25.08 o 
 -12  -6   7      276.07      370.56     51.91 o 
 -11  -6   7       47.67       47.45     28.79 o 
 -10  -6   7      320.98      265.62     32.44 o 
  -9  -6   7     1198.28     1128.17     59.28 o 
  -8  -6   7      158.54      186.83     26.21 o 
  -7  -6   7      398.41      407.90     32.51 o 
  -6  -6   7      760.24      729.04     38.45 o 
  -5  -6   7      255.72      248.18     24.18 o 
  -4  -6   7     1199.96     1155.49     33.93 o 
  -3  -6   7     1350.82     1234.12     39.48 o 
  -2  -6   7     1638.18     1598.17     52.05 o 
  -1  -6   7     2544.34     2662.90     42.20 o 
   0  -6   7     8688.35     8982.16     89.24 o 
   1  -6   7      825.20      918.29     23.15 o 
   2  -6   7       29.36       29.42      7.17 o 
   3  -6   7      100.59      111.26     10.17 o 
   4  -6   7     2618.06     2646.41     52.01 o 
   5  -6   7     3367.27     3697.99     75.15 o 
   6  -6   7       15.92       48.31     20.78 o 
   7  -6   7      297.72      290.44     26.54 o 
   8  -6   7     1134.04     1133.03     46.14 o 
   9  -6   7      345.40      216.38     39.92 o 
  10  -6   7      512.72      546.20     54.41 o 
  11  -6   7      732.93      779.54    113.25 o 
  12  -6   7       90.92       90.28     29.32 o 
  13  -6   7        9.10        6.98     24.06 o 
 -12  -5   7      246.63      247.79     52.56 o 
 -11  -5   7        6.60       -2.10     19.95 o 
 -10  -5   7      610.97      703.77     63.20 o 
  -9  -5   7      370.48      286.24     31.26 o 
  -8  -5   7      558.98      467.46     35.52 o 
  -7  -5   7     1950.82     2122.80     62.81 o 
  -6  -5   7      629.01      688.87     36.19 o 
  -5  -5   7       94.81       89.42     19.45 o 
  -4  -5   7      150.85      129.61     19.32 o 
  -3  -5   7      270.77      231.40     19.23 o 
  -2  -5   7     1615.43     1458.33     40.75 o 
  -1  -5   7     7809.50     7044.68     79.83 o 
   0  -5   7     4284.22     4135.74     50.66 o 
   1  -5   7     6448.35     7100.36     74.43 o 
   2  -5   7     1064.93     1484.14     29.18 o 
   3  -5   7     2053.90     2041.37     57.54 o 
   4  -5   7      138.39      135.42     11.35 o 
   5  -5   7     1121.31     1146.65     52.87 o 
   6  -5   7      252.33      327.73     25.85 o 
   7  -5   7       31.75       18.93     12.44 o 
   8  -5   7      720.71      862.71     41.50 o 
   9  -5   7     1531.87     1672.28     72.62 o 
  10  -5   7      749.36      968.58     61.59 o 
  11  -5   7       94.85      118.83     39.32 o 
  12  -5   7       75.18       97.26     29.85 o 
  13  -5   7      172.63      199.67     66.83 o 
 -13  -4   7      126.44      156.07     51.63 o 
 -12  -4   7      190.67      208.53     58.73 o 
 -11  -4   7      709.18      655.67     78.29 o 
 -10  -4   7      257.21      288.24     40.27 o 
  -9  -4   7        5.99        5.18     16.04 o 
  -8  -4   7      219.27      212.39     31.91 o 
  -7  -4   7      369.07      322.33     35.56 o 
  -6  -4   7      675.95      693.10     43.58 o 
  -5  -4   7        0.07       -3.40      7.53 o 
  -4  -4   7      350.39      363.58     22.29 o 
  -3  -4   7      341.30      461.24     26.91 o 
  -2  -4   7     8720.90     9718.45    147.82 o 
  -1  -4   7     1671.30     1672.51     50.55 o 
   0  -4   7     1085.98      993.86     21.45 o 
   1  -4   7     2748.29     2999.19     50.65 o 
   2  -4   7     3303.77     3614.00     71.98 o 
   3  -4   7     3894.54     4210.51     85.01 o 
   4  -4   7        8.52        5.44      6.02 o 
   5  -4   7     3800.75     3811.61     60.23 o 
   6  -4   7     5049.44     5290.35     93.34 o 
   7  -4   7     1938.15     2072.78     64.37 o 
   8  -4   7     3439.46     3627.46    113.40 o 
   9  -4   7     2145.39     2190.25     82.05 o 
  10  -4   7     1495.22     1454.39     71.72 o 
  11  -4   7      141.33      249.25     40.08 o 
  12  -4   7       46.94       -3.57     33.28 o 
  13  -4   7       78.15       71.77     48.24 o 
 -13  -3   7      343.58      353.08     68.68 o 
 -12  -3   7       42.80        4.16     20.57 o 
 -11  -3   7      487.06      422.32     47.02 o 
 -10  -3   7      804.27      869.59     58.61 o 
  -9  -3   7     2901.03     3122.25     98.25 o 
  -8  -3   7     1452.02     1552.11    125.67 o 
  -7  -3   7     1634.88     1788.14     66.62 o 
  -6  -3   7       34.08       17.31     14.79 o 
  -5  -3   7     1452.38     1454.97     43.38 o 
  -4  -3   7     2857.05     2726.85     72.00 o 
  -3  -3   7     5873.67     5877.18     88.15 o 
  -2  -3   7    12950.63    14024.23    161.31 o 
  -1  -3   7       14.26       18.32      7.78 o 
   0  -3   7     1044.73     1319.90     24.41 o 
   1  -3   7        0.99       -0.52      4.83 o 
   2  -3   7       56.56       64.90      8.37 o 
   3  -3   7       57.81       36.92      7.55 o 
   4  -3   7      369.96      417.78     19.73 o 
   5  -3   7       43.17       60.80     11.02 o 
   6  -3   7      139.21      110.79     13.90 o 
   7  -3   7       98.94       83.52     17.50 o 
   8  -3   7      866.37      928.03     53.07 o 
   9  -3   7      701.04      828.79     54.23 o 
  10  -3   7      606.14      770.10     66.59 o 
  11  -3   7      203.32      211.60     55.17 o 
  12  -3   7        0.33       38.70     37.81 o 
  13  -3   7        5.79       36.09     43.43 o 
 -14  -2   7      237.12      198.09     62.95 o 
 -13  -2   7      264.65      182.93     38.43 o 
 -12  -2   7       15.12        8.81     19.30 o 
 -11  -2   7      681.93      575.35     50.61 o 
 -10  -2   7     1558.87     1573.54     70.42 o 
  -9  -2   7     2167.78     2063.37    121.75 o 
  -8  -2   7      462.93      539.21     42.09 o 
  -7  -2   7     1876.63     1872.87     66.72 o 
  -6  -2   7        7.51       25.16      9.79 o 
  -5  -2   7     3942.18     4819.18     63.51 o 
  -4  -2   7     2932.37     3136.41     55.57 o 
  -3  -2   7     1028.78     1178.75     34.41 o 
  -2  -2   7     4721.69     5001.44     77.34 o 
  -1  -2   7     6675.98     6984.02     76.07 o 
   0  -2   7     2081.31     2242.91     33.60 o 
   1  -2   7     1667.63     1854.19     31.23 o 
   2  -2   7        4.49       -1.79      5.19 o 
   3  -2   7     2309.96     2214.67     37.12 o 
   4  -2   7     3543.20     3824.21     59.78 o 
   5  -2   7     1042.40     1141.43     32.65 o 
   6  -2   7      765.50      843.53     29.93 o 
   7  -2   7     2732.07     2993.53     59.02 o 
   8  -2   7     2337.58     2450.22     82.45 o 
   9  -2   7      617.40      725.04     77.74 o 
  10  -2   7      240.49      286.74     59.08 o 
  11  -2   7       17.04        1.78     28.95 o 
  12  -2   7      139.43      202.20     57.57 o 
 -14  -1   7        9.44       13.15     22.77 o 
 -13  -1   7        4.42       21.77     25.73 o 
 -12  -1   7      133.63      162.02     32.88 o 
 -11  -1   7      240.02      293.47     53.83 o 
 -10  -1   7      569.83      733.35     52.39 o 
  -9  -1   7      239.03      227.90     31.24 o 
  -8  -1   7       22.41       42.84     20.10 o 
  -7  -1   7     2882.75     3062.16     98.97 o 
  -6  -1   7     1955.79     2073.51     40.46 o 
  -5  -1   7     4279.67     4424.93     60.23 o 
  -4  -1   7     2514.22     2841.90     59.94 o 
  -3  -1   7      483.11      487.35     12.65 o 
  -2  -1   7        2.87       33.95     16.14 o 
  -1  -1   7      102.51      162.41     14.16 o 
   0  -1   7      805.49      887.22     26.38 o 
   1  -1   7     2025.08     2403.01     36.21 o 
   2  -1   7     1273.05     1257.08     28.28 o 
   3  -1   7     2037.77     2158.45     41.42 o 
   4  -1   7     1085.31     1204.85     32.30 o 
   5  -1   7     2116.23     2254.85     55.26 o 
   6  -1   7     1462.09     1531.40     40.19 o 
   7  -1   7     2960.13     3230.31    164.81 o 
   8  -1   7     2407.16     2802.12     91.11 o 
   9  -1   7      152.50      169.54     48.51 o 
  10  -1   7       20.81       66.69     38.63 o 
  11  -1   7       69.58       87.21     41.51 o 
  12  -1   7       86.31      118.01     53.31 o 
 -14   0   7      117.43      130.85     34.55 o 
 -13   0   7      223.89      244.40     39.87 o 
 -12   0   7     1176.84     1198.49     79.11 o 
 -11   0   7     1207.70     1238.15     63.99 o 
 -10   0   7     1047.77     1064.74     78.97 o 
  -9   0   7     1336.18     1424.18     62.65 o 
  -8   0   7      116.63      131.99     17.75 o 
  -7   0   7       98.12      112.64     12.69 o 
  -6   0   7     1213.00     1148.90     30.26 o 
  -5   0   7      551.10      592.43     22.83 o 
  -4   0   7     3236.53     3081.86     47.52 o 
  -3   0   7     5648.18     5660.66     68.84 o 
  -2   0   7     4337.31     4357.57     49.27 o 
  -1   0   7       92.02       82.99     16.63 o 
   0   0   7      254.02      319.46     13.32 o 
   1   0   7     4369.11     4807.51     55.00 o 
   2   0   7     2502.33     2641.03     46.22 o 
   3   0   7       19.62        3.27      7.00 o 
   4   0   7       97.98      148.15     18.87 o 
   5   0   7      133.05       99.08     16.46 o 
   6   0   7     1226.30     1089.56     42.32 o 
   7   0   7      941.86      925.88     53.17 o 
   8   0   7        9.79       34.53     19.97 o 
   9   0   7        2.30       51.19     32.18 o 
  10   0   7      132.54      150.95     49.06 o 
  11   0   7      168.83      110.54     47.96 o 
  12   0   7       21.69      -36.64     36.64 o 
 -14   1   7      207.93      238.84     44.36 o 
 -13   1   7       13.84       37.23     22.95 o 
 -12   1   7        5.23        9.62     19.04 o 
 -11   1   7      292.08      320.34     39.54 o 
 -10   1   7     1381.53     1434.93     63.95 o 
  -9   1   7     3080.54     2996.74     69.72 o 
  -8   1   7      875.56     1048.08     56.75 o 
  -7   1   7       55.85       46.91     10.37 o 
  -6   1   7      228.83      222.62     22.13 o 
  -5   1   7      642.12      604.35     29.41 o 
  -4   1   7       62.62       30.16      7.81 o 
  -3   1   7      169.75      170.32     12.48 o 
  -2   1   7      814.29      904.39     20.96 o 
  -1   1   7     4474.75     4403.01     52.04 o 
   0   1   7    12380.70    12120.05    105.34 o 
   1   1   7     6452.36     5833.46     61.64 o 
   2   1   7        0.08        2.36      6.59 o 
   3   1   7     4252.02     4194.86    150.56 o 
   4   1   7     3930.77     3799.01     76.21 o 
   5   1   7     3571.22     3433.57     74.39 o 
   6   1   7     5242.14     5332.30    127.12 o 
   7   1   7      599.72      583.21     82.64 o 
   8   1   7        1.78       14.20     18.53 o 
   9   1   7       76.66       64.91     25.19 o 
  10   1   7       70.76       84.05     43.50 o 
  11   1   7      363.11      216.06     60.65 o 
 -15   2   7       73.08       66.21     29.90 o 
 -14   2   7      423.27      446.23     58.15 o 
 -13   2   7      174.79      202.90     36.16 o 
 -12   2   7      567.22      593.40     68.20 o 
 -11   2   7     1314.93     1543.11     96.40 o 
 -10   2   7      346.39      338.78     33.63 o 
  -9   2   7      401.27      391.70     28.13 o 
  -8   2   7       80.16       64.05     18.93 o 
  -7   2   7      463.52      464.69     38.65 o 
  -6   2   7     1356.87     1303.21     33.74 o 
  -5   2   7     4002.18     4036.33    100.53 o 
  -4   2   7      390.40      411.54     18.91 o 
  -3   2   7      720.31      628.79     26.95 o 
  -2   2   7      519.77      423.07     15.61 o 
  -1   2   7     3460.50     3515.14     79.48 o 
   0   2   7     5241.83     5667.49     71.46 o 
   1   2   7      694.47      714.49     30.26 o 
   2   2   7     1797.09     2212.32     54.88 o 
   3   2   7      380.52      430.90     29.71 o 
   4   2   7        6.33       15.47     11.97 o 
   5   2   7      118.54      168.38     21.85 o 
   6   2   7     1520.88     1546.59     68.37 o 
   7   2   7      644.06      679.01     58.32 o 
   8   2   7      528.98      450.76     46.65 o 
   9   2   7      268.53      337.89     44.20 o 
  10   2   7        6.73        9.61     19.26 o 
  11   2   7      274.17      356.24     76.02 o 
 -15   3   7      104.43      205.57     57.09 o 
 -14   3   7      127.84      166.25     33.81 o 
 -13   3   7      440.83      495.43     50.07 o 
 -12   3   7     2558.45     2754.28     96.13 o 
 -11   3   7     5240.49     5200.71    104.72 o 
 -10   3   7     2512.21     2463.01     70.59 o 
  -9   3   7      201.21      219.71     28.72 o 
  -8   3   7       95.23       83.33     18.59 o 
  -7   3   7      400.44      351.64     20.71 o 
  -6   3   7      610.15      463.04     22.03 o 
  -5   3   7      461.56      354.31     19.03 o 
  -4   3   7       17.38       -5.20      5.83 o 
  -3   3   7     1358.91     1265.01     34.03 o 
  -2   3   7     2287.60     2017.67     33.84 o 
  -1   3   7      166.90      324.05     18.38 o 
   0   3   7      830.73      828.40     27.77 o 
   1   3   7     8348.03     7766.36    115.60 o 
   2   3   7     2274.97     2180.60     74.86 o 
   3   3   7      617.55      463.06     40.19 o 
   4   3   7     1327.37     1201.59     45.56 o 
   5   3   7      792.42      769.87     93.90 o 
   6   3   7      259.82      196.35     40.24 o 
   7   3   7      409.79      352.56     55.27 o 
   8   3   7       64.59       20.92     45.22 o 
   9   3   7       83.96       40.46     20.07 o 
  10   3   7      521.79      500.62     48.14 o 
 -15   4   7       92.39      100.38     42.95 o 
 -14   4   7      102.60       50.91     34.17 o 
 -13   4   7       90.64       37.04     22.05 o 
 -12   4   7      173.73      159.10     31.73 o 
 -11   4   7      332.05      350.17     31.76 o 
 -10   4   7     1380.24     1306.62     80.78 o 
  -9   4   7     1263.67     1240.37     53.92 o 
  -8   4   7     2110.85     2026.18     69.95 o 
  -7   4   7     2501.14     2243.13     74.85 o 
  -6   4   7      179.40      133.22     14.65 o 
  -5   4   7      697.72      748.02     26.06 o 
  -4   4   7     3488.88     3712.15     65.26 o 
  -3   4   7      595.94      623.10     21.95 o 
  -2   4   7     2459.30     2189.66     45.42 o 
  -1   4   7     2501.55     2461.91     80.73 o 
   0   4   7      162.66      210.93     18.20 o 
   1   4   7      972.10     1067.66     45.23 o 
   2   4   7      311.06      369.01     27.84 o 
   3   4   7     1105.88     1111.03     43.83 o 
   4   4   7     3748.35     3402.45     79.16 o 
   5   4   7     2051.85     1925.54     78.65 o 
   6   4   7      992.60      927.12     60.66 o 
   7   4   7      355.73      227.01     37.98 o 
   8   4   7       31.47       70.15     26.86 o 
   9   4   7      295.04      360.05     39.48 o 
  10   4   7      756.83      788.19     54.94 o 
 -15   5   7      343.41      335.66     68.34 o 
 -14   5   7     1174.51     1300.43    110.19 o 
 -13   5   7     1519.61     1619.75     76.38 o 
 -12   5   7     1620.84     1641.98     61.19 o 
 -11   5   7       80.70       64.97     18.11 o 
 -10   5   7      231.84      262.03     23.09 o 
  -9   5   7       65.27       35.87     15.88 o 
  -8   5   7      137.42       88.37     14.67 o 
  -7   5   7      188.19      152.56     16.48 o 
  -6   5   7      216.44      193.97     16.97 o 
  -5   5   7     1089.23      918.30     29.27 o 
  -4   5   7     1173.50      952.37     41.15 o 
  -3   5   7        3.30       -4.38      7.45 o 
  -2   5   7     1757.15     1487.46     38.94 o 
  -1   5   7     7180.16     6397.32    138.52 o 
   0   5   7     1505.60     1274.65     38.56 o 
   1   5   7       33.08       41.54     11.79 o 
   2   5   7      155.00      147.87     23.95 o 
   3   5   7      296.75      213.64     31.78 o 
   4   5   7        5.67       -4.69     16.96 o 
   5   5   7      145.40      137.06     29.50 o 
   6   5   7       26.18       15.80     26.48 o 
   7   5   7        9.60       12.01     21.84 o 
   8   5   7      383.23      338.44     73.45 o 
   9   5   7      112.89      108.96     26.75 o 
 -15   6   7        0.84      -10.50     25.94 o 
 -14   6   7        5.55       11.73     32.04 o 
 -13   6   7      137.03      158.95     42.40 o 
 -12   6   7     1591.71     1636.53     60.73 o 
 -11   6   7     1461.88     1387.96     84.49 o 
 -10   6   7      812.52      803.40     34.91 o 
  -9   6   7     1867.81     1888.83     62.08 o 
  -8   6   7        1.26        6.48     10.29 o 
  -7   6   7      365.32      402.41     24.02 o 
  -6   6   7       73.59       91.69     14.02 o 
  -5   6   7      145.38      169.88     15.92 o 
  -4   6   7      582.64      528.05     30.76 o 
  -3   6   7     2605.97     2353.83     51.53 o 
  -2   6   7      989.30     1024.67     40.35 o 
  -1   6   7       13.90       -1.21     12.53 o 
   0   6   7       10.14        3.83      9.93 o 
   1   6   7     2892.80     2507.96     58.25 o 
   2   6   7     5532.70     5479.11    109.60 o 
   3   6   7     1570.48     1391.48     71.24 o 
   4   6   7      911.15      975.25     61.41 o 
   5   6   7       14.99       22.94     21.20 o 
   6   6   7        5.77        2.74     20.14 o 
   7   6   7       17.77        0.93     22.11 o 
   8   6   7      372.94      330.24     49.99 o 
 -15   7   7      394.54      449.01     77.40 o 
 -14   7   7      765.34      704.32     84.67 o 
 -13   7   7      197.66      226.60     39.39 o 
 -12   7   7       68.21       18.48     21.72 o 
 -11   7   7       98.63       72.16     16.88 o 
 -10   7   7       32.58       15.88     12.23 o 
  -9   7   7      301.32      270.38     23.38 o 
  -8   7   7      628.18      595.35     36.12 o 
  -7   7   7      598.53      516.37     27.11 o 
  -6   7   7        0.24       19.36     13.14 o 
  -5   7   7     1140.63     1110.80     50.85 o 
  -4   7   7     7571.53     6872.01    116.09 o 
  -3   7   7     8870.53     8099.72    110.50 o 
  -2   7   7     2567.50     2220.88     52.99 o 
  -1   7   7        3.48        2.92      9.81 o 
   0   7   7      850.79      831.63     35.59 o 
   1   7   7      181.28      125.22     18.45 o 
   2   7   7       12.11       12.35     14.66 o 
   3   7   7        1.49        1.31     14.10 o 
   4   7   7        3.95       -4.17     20.45 o 
   5   7   7       53.01        0.27     18.81 o 
   6   7   7      122.87      173.95     37.84 o 
   7   7   7       12.68        8.73     24.56 o 
   8   7   7      129.42       47.28     31.51 o 
 -15   8   7      374.59      369.21     71.43 o 
 -14   8   7     1181.24     1107.50     74.09 o 
 -13   8   7     1002.48     1114.10    197.13 o 
 -12   8   7      167.77      107.98     38.84 o 
 -11   8   7       72.64       79.16     19.81 o 
 -10   8   7        0.73       -4.84     11.63 o 
  -9   8   7       67.33       32.23     13.48 o 
  -8   8   7       77.35       44.12     15.40 o 
  -7   8   7       85.21       55.60     23.09 o 
  -6   8   7        0.56       -0.01     11.93 o 
  -5   8   7       75.17       57.33     16.60 o 
  -4   8   7        1.11       17.81     11.65 o 
  -3   8   7      232.02      169.80     19.60 o 
  -2   8   7      487.28      507.05     31.59 o 
  -1   8   7     1149.71     1114.22     40.83 o 
   0   8   7     1457.65     1500.05     47.18 o 
   1   8   7     1340.12     1463.51     48.04 o 
   2   8   7      262.21      275.19     30.60 o 
   3   8   7       39.17       16.24     19.98 o 
   4   8   7       14.86       30.33     29.26 o 
   5   8   7       10.29        6.42     20.62 o 
   6   8   7       16.09       14.25     24.80 o 
   7   8   7       85.25       77.76     65.32 o 
 -14   9   7      225.98      187.90     38.43 o 
 -13   9   7      219.81      173.94     35.88 o 
 -12   9   7       38.80       43.43     24.70 o 
 -11   9   7      181.87      229.42     29.13 o 
 -10   9   7      474.16      553.80     32.80 o 
  -9   9   7      360.76      346.27     32.44 o 
  -8   9   7       37.82       49.34     17.59 o 
  -7   9   7      961.47      931.28     77.66 o 
  -6   9   7     1454.77     1393.90     52.89 o 
  -5   9   7     4170.92     3898.74     88.97 o 
  -4   9   7     1256.92     1248.29     42.76 o 
  -3   9   7       48.73       83.83     18.82 o 
  -2   9   7      202.41      137.06     28.37 o 
  -1   9   7      297.74      296.60     26.49 o 
   0   9   7      203.58      189.34     22.92 o 
   1   9   7      765.97      717.89     73.68 o 
   2   9   7      789.16      775.17     46.10 o 
   3   9   7      241.96      320.90    117.12 o 
   4   9   7      464.81      432.36    103.81 o 
   5   9   7        2.71       21.90     26.33 o 
   6   9   7      142.57      164.79     47.75 o 
 -14  10   7        6.80        5.22     25.39 o 
 -13  10   7       45.35       64.66     28.89 o 
 -12  10   7      173.03      169.54     27.98 o 
 -11  10   7       91.02       60.26     21.30 o 
 -10  10   7       88.86       48.44     24.38 o 
  -9  10   7        2.69       25.39     16.64 o 
  -8  10   7        0.03       -6.70     13.11 o 
  -7  10   7        9.57       -6.39     12.83 o 
  -6  10   7      169.40      202.07     36.42 o 
  -5  10   7       95.08       75.33     26.52 o 
  -4  10   7     1272.78     1331.16     46.10 o 
  -3  10   7     1987.13     1946.57     64.98 o 
  -2  10   7      898.63      829.73     40.63 o 
  -1  10   7      219.02      243.20     26.11 o 
   0  10   7      463.65      382.91     30.62 o 
   1  10   7      916.83      914.37     50.77 o 
   2  10   7      497.38      387.68     48.42 o 
   3  10   7        3.25       33.27     28.41 o 
   4  10   7        8.64       14.71     25.05 o 
   5  10   7       45.15       27.21     26.65 o 
 -14  11   7      479.04      618.36     63.47 o 
 -13  11   7      504.18      630.37     60.12 o 
 -12  11   7      359.53      372.59     49.28 o 
 -11  11   7      280.94      285.72     43.53 o 
 -10  11   7       23.33       46.35     43.26 o 
  -9  11   7       67.96       89.57     29.65 o 
  -8  11   7       26.82       32.88     17.46 o 
  -7  11   7       86.47      100.15     23.05 o 
  -6  11   7      799.78      840.40     65.78 o 
  -5  11   7      106.49      108.05     19.64 o 
  -4  11   7      109.14       60.69     17.16 o 
  -3  11   7      129.79      106.35     20.19 o 
  -2  11   7      545.78      559.79     35.61 o 
  -1  11   7      965.06      947.24     44.40 o 
   0  11   7      631.51      687.68     74.45 o 
   1  11   7      363.86      433.46     35.11 o 
   2  11   7       28.75       42.10     27.10 o 
   3  11   7       23.47      -21.83     22.02 o 
   4  11   7       70.81       58.70     32.79 o 
 -13  12   7      392.43      359.04     56.43 o 
 -12  12   7      170.83      141.16     37.49 o 
 -11  12   7       75.92       78.95     30.20 o 
 -10  12   7       13.69       22.98     25.39 o 
  -9  12   7      255.99      233.22     40.73 o 
  -8  12   7      165.07      164.81     35.88 o 
  -7  12   7     1042.07     1018.80     53.60 o 
  -6  12   7     2787.37     2942.26     86.18 o 
  -5  12   7     2795.66     3071.77    105.32 o 
  -4  12   7      460.97      448.96     48.74 o 
  -3  12   7       22.35        0.90     15.14 o 
  -2  12   7      282.23      291.22     30.77 o 
  -1  12   7      542.38      722.13     46.06 o 
   0  12   7      212.45      262.96     29.78 o 
   1  12   7        0.15        4.49     37.26 o 
   2  12   7       39.03       19.46     28.06 o 
   3  12   7       21.27      -24.70     24.70 o 
 -12  13   7       78.39      109.58     40.24 o 
 -11  13   7      199.04      206.43     42.33 o 
 -10  13   7        4.03       -6.71     23.76 o 
  -9  13   7      232.86      217.98     85.05 o 
  -8  13   7       22.75      -11.00     21.20 o 
  -7  13   7       43.40       26.20     38.53 o 
  -6  13   7      144.60      107.25     22.14 o 
  -5  13   7      113.41      117.34     23.36 o 
  -4  13   7       16.50       23.37     17.47 o 
  -3  13   7      387.03      496.33     37.63 o 
  -2  13   7      409.30      442.19     36.55 o 
  -1  13   7       48.23       51.92     20.14 o 
   0  13   7       10.42       16.33     17.91 o 
   1  13   7        0.55       -9.09     24.51 o 
 -11  14   7       20.40       34.90     29.06 o 
 -10  14   7       62.88       40.83     31.63 o 
  -9  14   7      291.84      298.34     85.80 o 
  -8  14   7     1941.48     2256.11    102.13 o 
  -7  14   7     1287.93     1584.83     69.27 o 
  -6  14   7      478.14      539.60     47.12 o 
  -5  14   7       44.95       21.86     18.87 o 
  -4  14   7       63.17       82.99     21.53 o 
  -3  14   7      363.46      530.21     41.05 o 
  -2  14   7      171.20      179.55     28.22 o 
  -1  14   7        1.56      -16.52     18.01 o 
  -9  15   7      220.77      149.14     78.84 o 
  -8  15   7      497.28      427.21     56.46 o 
  -7  15   7      569.48      640.64     54.61 o 
  -6  15   7      477.30      509.93     48.59 o 
  -5  15   7      439.16      426.84     44.48 o 
  -4  15   7      202.23      202.95     29.75 o 
  -3  15   7        1.13       -9.51     18.26 o 
   4 -18   8      445.02      576.60     44.35 o 
   5 -18   8      509.13      682.42     47.34 o 
   0 -17   8       37.23       88.36     45.70 o 
   1 -17   8      300.00      286.46     32.24 o 
   2 -17   8       78.39       59.70     22.30 o 
   3 -17   8        1.42       -2.04     17.24 o 
   4 -17   8       34.34       35.18     23.28 o 
   5 -17   8        3.20      -12.56     16.97 o 
   6 -17   8        7.03        7.55     24.28 o 
   7 -17   8      134.08       52.72     31.77 o 
   8 -17   8       74.67       96.11     34.90 o 
  -2 -16   8       66.42       55.63     33.84 o 
  -1 -16   8      316.23      325.11     87.17 o 
   0 -16   8      101.21      114.59     34.50 o 
   1 -16   8      281.03      304.80     31.87 o 
   2 -16   8      651.35      763.78     53.34 o 
   3 -16   8     1216.89     1250.55     64.55 o 
   4 -16   8     1114.48     1244.58     64.17 o 
   5 -16   8      690.47      703.56     51.16 o 
   6 -16   8       81.39       43.29     21.05 o 
   7 -16   8      215.64      229.91     41.90 o 
   8 -16   8      110.90      170.92     87.34 o 
   9 -16   8        0.26      -17.83     20.57 o 
  10 -16   8       24.12       13.12     22.14 o 
  -4 -15   8      575.07      676.95     66.49 o 
  -3 -15   8      511.82      630.95     62.90 o 
  -2 -15   8      306.08      365.93    107.93 o 
  -1 -15   8      315.18      376.52     49.37 o 
   0 -15   8      186.30      134.53     26.83 o 
   1 -15   8       12.24       39.28     19.20 o 
   2 -15   8       82.43       39.57     20.77 o 
   3 -15   8       44.48       25.06     17.63 o 
   4 -15   8      253.10      263.66     33.66 o 
   5 -15   8      847.95      939.50     60.88 o 
   6 -15   8      656.82      618.59     48.98 o 
   7 -15   8       16.27       14.08     49.57 o 
   8 -15   8       39.62       54.47     28.22 o 
   9 -15   8      135.01      150.78     30.05 o 
  10 -15   8      315.34      310.61     39.23 o 
  11 -15   8      372.52      358.00     43.99 o 
  -5 -14   8       12.16        3.98     18.29 o 
  -4 -14   8       26.04       40.36     18.85 o 
  -3 -14   8        2.37       37.08     27.99 o 
  -2 -14   8        0.12        3.48     20.76 o 
  -1 -14   8      226.48      291.25     43.04 o 
   0 -14   8      481.93      608.44     45.12 o 
   1 -14   8      293.21      287.77     33.96 o 
   2 -14   8      440.99      436.46     39.56 o 
   3 -14   8      600.02      623.50     88.45 o 
   4 -14   8       51.19       16.32     17.33 o 
   5 -14   8      130.84      158.57     31.23 o 
   6 -14   8      411.17      513.43     46.77 o 
   7 -14   8      201.05      211.11     32.57 o 
   8 -14   8       12.24      -15.40     15.40 o 
   9 -14   8       53.10       19.48     20.20 o 
  10 -14   8        8.93       10.33     19.90 o 
  11 -14   8      201.79      188.03     34.75 o 
  -6 -13   8      502.41      483.32     44.25 o 
  -5 -13   8      833.76      884.71     52.94 o 
  -4 -13   8      124.93      146.84     26.76 o 
  -3 -13   8       20.89       26.40     15.90 o 
  -2 -13   8       40.72       17.52     44.50 o 
  -1 -13   8       11.80       16.43     17.05 o 
   0 -13   8        9.78      -11.60     15.15 o 
   1 -13   8       46.06       46.72     25.87 o 
   2 -13   8      516.33      580.43     42.06 o 
   3 -13   8     2134.69     2215.79    104.09 o 
   4 -13   8     2704.35     2609.90     79.45 o 
   5 -13   8      325.64      339.41     34.84 o 
   6 -13   8       25.78       35.36     15.12 o 
   7 -13   8      394.87      391.84     37.45 o 
   8 -13   8       79.78      100.44     36.41 o 
   9 -13   8      567.76      534.27     44.02 o 
  10 -13   8      149.27       97.99     25.22 o 
  11 -13   8        0.44      -10.30     18.08 o 
  12 -13   8       14.83       -0.47     19.03 o 
  -7 -12   8        4.67       -6.32     19.99 o 
  -6 -12   8       56.48      103.63     27.07 o 
  -5 -12   8      316.28      326.83     43.97 o 
  -4 -12   8      558.60      613.85     42.11 o 
  -3 -12   8      953.34      933.49     47.67 o 
  -2 -12   8     1616.51     1545.91     48.45 o 
  -1 -12   8      347.42      369.64     34.34 o 
   0 -12   8        4.13       -9.26     11.89 o 
   1 -12   8        4.32      -11.44     11.84 o 
   2 -12   8       64.09       81.90     18.58 o 
   3 -12   8       39.04       35.59     16.04 o 
   4 -12   8      307.84      287.41     30.92 o 
   5 -12   8      206.67      187.17     22.58 o 
   6 -12   8       20.59        4.30     12.20 o 
   7 -12   8       34.95       31.43     17.97 o 
   8 -12   8       38.04       23.00     16.95 o 
   9 -12   8      938.73      753.19     48.66 o 
  10 -12   8      805.05      690.36     48.93 o 
  11 -12   8      693.21      554.30     47.07 o 
  12 -12   8      589.04      573.09     57.90 o 
  -8 -11   8      195.41      171.81     30.39 o 
  -7 -11   8      537.42      583.07     46.52 o 
  -6 -11   8      198.93      156.99     28.69 o 
  -5 -11   8       24.00       -1.61     15.03 o 
  -4 -11   8       67.19       57.05     18.14 o 
  -3 -11   8      125.12       81.92     19.38 o 
  -2 -11   8      103.94       90.66     14.94 o 
  -1 -11   8       18.39        3.13     11.73 o 
   0 -11   8      123.94      190.74     25.42 o 
   1 -11   8      737.64      768.59     69.46 o 
   2 -11   8     1403.49     1251.89     51.06 o 
   3 -11   8       43.01       62.61     17.25 o 
   4 -11   8     1678.74     1469.93     53.04 o 
   5 -11   8     1744.95     1610.09     61.53 o 
   6 -11   8      472.83      372.32     29.06 o 
   7 -11   8      568.65      494.45     37.73 o 
   8 -11   8       16.36       26.92     17.39 o 
   9 -11   8      260.65      232.51     31.47 o 
  10 -11   8      189.31      169.69     29.05 o 
  11 -11   8       43.35       51.71     21.52 o 
  12 -11   8      111.53      113.04     33.55 o 
  -9 -10   8      189.41      111.06     27.32 o 
  -8 -10   8       52.72       38.82     20.41 o 
  -7 -10   8      735.82      788.72     49.23 o 
  -6 -10   8     1851.79     1807.29     65.42 o 
  -5 -10   8     3146.36     2988.72     81.17 o 
  -4 -10   8     1786.90     1695.81     58.56 o 
  -3 -10   8      305.93      282.77     27.62 o 
  -2 -10   8      218.60      258.39     22.01 o 
  -1 -10   8      191.18      171.20     18.57 o 
   0 -10   8      258.47      324.85     23.85 o 
   1 -10   8       73.76       46.06     15.09 o 
   2 -10   8      543.15      576.22     37.40 o 
   3 -10   8      780.10      827.29     63.37 o 
   4 -10   8      124.38      163.82     30.02 o 
   5 -10   8       36.91       37.49     13.00 o 
   6 -10   8       64.18       88.29     22.02 o 
   7 -10   8     1354.97     1157.50     50.35 o 
   8 -10   8     1372.43     1279.37     53.40 o 
   9 -10   8      278.41      284.51     32.79 o 
  10 -10   8        0.38       -8.04     14.52 o 
  11 -10   8      191.65      111.81     24.88 o 
  12 -10   8      138.39      162.71     38.00 o 
  13 -10   8       10.63       22.58     28.89 o 
 -10  -9   8        1.22       13.81     19.95 o 
  -9  -9   8      273.74      408.57     41.49 o 
  -8  -9   8       11.05       -5.64     15.96 o 
  -7  -9   8      202.61      230.20     30.66 o 
  -6  -9   8       88.48       53.88     26.77 o 
  -5  -9   8       95.31      111.03     40.37 o 
  -4  -9   8      201.79      191.93     23.49 o 
  -3  -9   8      487.07      485.13     27.46 o 
  -2  -9   8      192.31      188.63     29.00 o 
  -1  -9   8      417.64      389.70     24.67 o 
   0  -9   8     1262.00     1202.00     37.29 o 
   1  -9   8      871.22      898.29     54.32 o 
   2  -9   8     4066.67     3855.20     85.10 o 
   3  -9   8     2555.77     2246.56     59.80 o 
   4  -9   8      256.97      179.42     19.46 o 
   5  -9   8      492.46      474.56     28.42 o 
   6  -9   8        5.68        1.00     11.85 o 
   7  -9   8      510.65      531.85     36.54 o 
   8  -9   8      966.11      790.26     44.19 o 
   9  -9   8      346.07      301.45     32.51 o 
  10  -9   8      366.90      363.52     36.78 o 
  11  -9   8     1437.66     1605.32     81.86 o 
  12  -9   8      809.84      829.99     67.85 o 
  13  -9   8       20.67       -7.90     27.19 o 
 -11  -8   8      264.50      298.75     69.06 o 
 -10  -8   8      170.10      142.33     28.83 o 
  -9  -8   8      428.25      413.34     40.51 o 
  -8  -8   8     1666.28     1451.86    115.89 o 
  -7  -8   8     1205.31     1143.18    116.00 o 
  -6  -8   8      938.25      820.17     83.86 o 
  -5  -8   8      126.05      154.32     22.92 o 
  -4  -8   8      233.39      236.78     25.28 o 
  -3  -8   8      947.20      866.06     39.61 o 
  -2  -8   8      592.93      568.34     31.76 o 
  -1  -8   8      189.31      185.29     17.90 o 
   0  -8   8     3255.27     3428.19     62.13 o 
   1  -8   8     4361.26     4676.17     76.39 o 
   2  -8   8       24.51       58.29     11.82 o 
   3  -8   8       52.35       50.91     11.87 o 
   4  -8   8        0.58       15.77      9.91 o 
   5  -8   8     3481.05     2971.57     62.05 o 
   6  -8   8     1208.49     1169.42     45.98 o 
   7  -8   8      407.06      498.04     68.84 o 
   8  -8   8      346.29      386.61     33.10 o 
   9  -8   8      211.94      194.62     26.68 o 
  10  -8   8      279.52      180.52     27.49 o 
  11  -8   8      417.70      443.61     50.94 o 
  12  -8   8      201.14      215.96     40.58 o 
  13  -8   8        0.08      -12.78     23.82 o 
 -11  -7   8       64.87       37.64     26.20 o 
 -10  -7   8        8.53       12.25     22.22 o 
  -9  -7   8      490.98      429.42     38.95 o 
  -8  -7   8      391.11      402.95     36.26 o 
  -7  -7   8      193.05      125.64     22.68 o 
  -6  -7   8     2232.75     2385.87     85.65 o 
  -5  -7   8     2433.65     2528.65     67.66 o 
  -4  -7   8      961.29      984.60     39.37 o 
  -3  -7   8      370.53      445.47     32.98 o 
  -2  -7   8       21.08       18.66     26.94 o 
  -1  -7   8      648.31      707.82     31.98 o 
   0  -7   8     3689.83     3602.50     62.08 o 
   1  -7   8     1518.08     1317.70     35.37 o 
   2  -7   8       14.14       14.52      8.50 o 
   3  -7   8       60.26       22.04      9.80 o 
   4  -7   8      194.35      302.78     21.47 o 
   5  -7   8      274.76      147.86     17.48 o 
   6  -7   8      264.90      251.41     43.22 o 
   7  -7   8     1154.59     1292.95     48.89 o 
   8  -7   8      787.35      951.02     55.32 o 
   9  -7   8     1729.68     1812.57     62.58 o 
  10  -7   8     1590.23     1695.42    137.26 o 
  11  -7   8      208.10      254.38     41.58 o 
  12  -7   8       62.53       64.01     43.71 o 
  13  -7   8       29.53       69.49     34.87 o 
 -12  -6   8      135.67      139.44     40.69 o 
 -11  -6   8       87.37       39.31     25.36 o 
 -10  -6   8      576.07      500.74     64.94 o 
  -9  -6   8      468.36      534.50     51.17 o 
  -8  -6   8       58.62       65.80     23.53 o 
  -7  -6   8        4.79       19.70     16.95 o 
  -6  -6   8      132.75       82.53     21.73 o 
  -5  -6   8      525.16      588.45     42.82 o 
  -4  -6   8       52.95       37.99     12.38 o 
  -3  -6   8      101.15      102.74     15.71 o 
  -2  -6   8     2145.59     2223.02     54.51 o 
  -1  -6   8     3043.25     2965.99     62.75 o 
   0  -6   8      478.58      410.66     21.40 o 
   1  -6   8      133.14      157.24     12.14 o 
   2  -6   8     3928.35     3652.11     51.22 o 
   3  -6   8     4864.84     4871.04     74.36 o 
   4  -6   8     4927.48     4921.40    100.60 o 
   5  -6   8      350.61      395.14     27.51 o 
   6  -6   8      694.22      648.93     35.25 o 
   7  -6   8      459.28      365.07     29.62 o 
   8  -6   8     1124.38     1181.25     47.90 o 
   9  -6   8      306.76      293.58     42.47 o 
  10  -6   8     1066.59      909.20    118.08 o 
  11  -6   8      371.26      426.74     49.41 o 
  12  -6   8        0.90      -13.44     21.92 o 
  13  -6   8        2.47      -24.25     25.72 o 
 -12  -5   8      141.41      125.77     33.53 o 
 -11  -5   8       36.00        4.75     21.85 o 
 -10  -5   8      512.78      471.61     50.39 o 
  -9  -5   8      542.47      452.65     46.62 o 
  -8  -5   8     2010.14     1928.97     78.19 o 
  -7  -5   8     3604.74     3606.29    103.74 o 
  -6  -5   8     1067.86     1172.35     55.56 o 
  -5  -5   8      115.68       79.86     18.00 o 
  -4  -5   8      789.71      757.10     33.03 o 
  -3  -5   8     1005.34      790.33     34.16 o 
  -2  -5   8     2401.43     2186.09     52.41 o 
  -1  -5   8      851.15      796.05     30.96 o 
   0  -5   8      132.37      169.90     16.53 o 
   1  -5   8      567.91      581.81     19.36 o 
   2  -5   8        0.02       13.65      6.58 o 
   3  -5   8      443.38      366.31     20.24 o 
   4  -5   8     1887.84     1973.32     44.88 o 
   5  -5   8     2512.57     2640.74     62.91 o 
   6  -5   8      201.97      215.91     29.23 o 
   7  -5   8     1218.42     1304.92     48.25 o 
   8  -5   8       86.35      106.24     20.19 o 
   9  -5   8      351.44      261.73     37.18 o 
  10  -5   8      173.57      200.94     42.16 o 
  11  -5   8       22.38       20.73     22.72 o 
  12  -5   8        1.43       -6.24     31.63 o 
  13  -5   8       43.91       20.10     47.89 o 
 -13  -4   8       43.51       28.00     25.02 o 
 -12  -4   8      201.90      185.09     38.59 o 
 -11  -4   8       29.50       13.33     23.19 o 
 -10  -4   8      132.84      120.14     28.85 o 
  -9  -4   8      466.83      385.70     42.46 o 
  -8  -4   8     1984.46     2034.12    101.51 o 
  -7  -4   8     1165.97     1039.79     53.56 o 
  -6  -4   8      613.15      634.20     42.71 o 
  -5  -4   8        5.03       -5.25      7.58 o 
  -4  -4   8       87.56      121.22     16.04 o 
  -3  -4   8     3510.92     3667.26     69.85 o 
  -2  -4   8     1743.97     1909.33     86.27 o 
  -1  -4   8        7.86       20.72      8.41 o 
   0  -4   8     3298.96     3488.30     45.91 o 
   1  -4   8     4663.95     4963.35     59.62 o 
   2  -4   8     1062.92     1166.59     36.80 o 
   3  -4   8       87.07       65.08     13.06 o 
   4  -4   8     1895.52     1870.18     36.83 o 
   5  -4   8     4431.85     4701.65     86.24 o 
   6  -4   8      136.02      156.74     20.37 o 
   7  -4   8      938.74      921.54     40.55 o 
   8  -4   8      894.30      990.20     56.16 o 
   9  -4   8     1932.72     2066.14     81.90 o 
  10  -4   8      522.06      511.17     49.20 o 
  11  -4   8      124.77       78.36     44.60 o 
  12  -4   8       10.43       40.89     40.89 o 
 -13  -3   8       12.93       20.51     22.90 o 
 -12  -3   8       42.62       41.13     23.14 o 
 -11  -3   8      571.64      480.21     49.80 o 
 -10  -3   8     1735.73     1911.43     81.09 o 
  -9  -3   8     3779.76     4198.52    162.82 o 
  -8  -3   8     1220.17     1471.42     65.42 o 
  -7  -3   8       77.84       40.98     17.09 o 
  -6  -3   8     1772.77     1746.01     64.89 o 
  -5  -3   8     1707.39     1614.79     45.20 o 
  -4  -3   8      512.95      579.88     56.59 o 
  -3  -3   8      396.61      475.76     35.66 o 
  -2  -3   8        7.78        2.27     15.49 o 
  -1  -3   8     2271.46     2419.09     52.91 o 
   0  -3   8      132.26      147.50     10.18 o 
   1  -3   8      785.41     1052.87     36.08 o 
   2  -3   8     2919.26     3028.44     45.08 o 
   3  -3   8     4554.83     4836.66     61.40 o 
   4  -3   8     2497.05     2726.69     63.42 o 
   5  -3   8      172.77      151.33     15.76 o 
   6  -3   8      390.87      481.93     29.93 o 
   7  -3   8      425.29      532.32     32.87 o 
   8  -3   8     1544.66     1532.00     66.51 o 
   9  -3   8      289.71      329.41     60.52 o 
  10  -3   8        0.34       49.40     36.16 o 
  11  -3   8        6.61        0.21     28.34 o 
  12  -3   8        0.30        6.04     36.16 o 
 -14  -2   8      181.99      121.56     36.64 o 
 -13  -2   8        5.63        2.18     23.24 o 
 -12  -2   8      172.29      190.37     36.78 o 
 -11  -2   8      637.71      676.62     75.37 o 
 -10  -2   8     1580.32     1661.68     99.80 o 
  -9  -2   8     2174.78     2355.02     84.89 o 
  -8  -2   8     2194.71     2127.15    106.90 o 
  -7  -2   8      883.58     1009.82     50.80 o 
  -6  -2   8      128.75      101.51     15.09 o 
  -5  -2   8      332.82      321.83     22.36 o 
  -4  -2   8      187.72      219.24     18.91 o 
  -3  -2   8     2220.00     2200.15     50.91 o 
  -2  -2   8     5719.95     6096.16    124.20 o 
  -1  -2   8     1582.35     1639.42     31.47 o 
   0  -2   8     3053.09     3706.95     48.08 o 
   1  -2   8     1360.58     1283.76     27.38 o 
   2  -2   8      638.31      691.81     21.33 o 
   3  -2   8     1412.96     1598.93     32.78 o 
   4  -2   8       71.83       70.61     11.73 o 
   5  -2   8      184.70      189.57     17.52 o 
   6  -2   8       32.62       39.61     11.62 o 
   7  -2   8      628.22      551.40     33.34 o 
   8  -2   8      276.87      290.23     55.65 o 
   9  -2   8      180.73      172.43     47.89 o 
  10  -2   8      128.01      155.55     48.85 o 
  11  -2   8      136.10      139.08     52.21 o 
  12  -2   8      307.04      296.68     69.57 o 
 -14  -1   8       30.35       52.48     28.32 o 
 -13  -1   8       28.39       26.16     22.76 o 
 -12  -1   8      253.66      281.93     62.37 o 
 -11  -1   8      460.61      549.82     99.63 o 
 -10  -1   8        0.46       17.19     17.23 o 
  -9  -1   8       86.53       76.29     22.16 o 
  -8  -1   8     2061.41     2333.07     78.96 o 
  -7  -1   8     1792.25     1769.26     90.50 o 
  -6  -1   8       65.73       93.96     18.14 o 
  -5  -1   8      221.13      276.02     21.21 o 
  -4  -1   8      221.42      241.11     18.25 o 
  -3  -1   8       18.37       12.30      4.80 o 
  -2  -1   8     2686.90     3108.79     63.09 o 
  -1  -1   8     2718.40     3115.92     75.59 o 
   0  -1   8     7182.24     7975.17     97.24 o 
   1  -1   8    16532.04    17214.55    145.49 o 
   2  -1   8     7496.95     7859.14     82.18 o 
   3  -1   8      248.86      300.17     33.21 o 
   4  -1   8     3626.31     3825.42     62.35 o 
   5  -1   8     3296.91     3479.86     61.72 o 
   6  -1   8     2687.37     2907.97     69.87 o 
   7  -1   8     1501.41     1455.79     64.47 o 
   8  -1   8       57.26       32.39     29.37 o 
   9  -1   8       38.95       21.68     31.49 o 
  10  -1   8       67.31       76.37     41.58 o 
  11  -1   8        8.11        0.62     31.15 o 
  12  -1   8      298.00      218.33     65.87 o 
 -14   0   8       39.78        9.23     22.28 o 
 -13   0   8      282.17      282.97     62.20 o 
 -12   0   8      304.37      275.89     65.53 o 
 -11   0   8      550.74      653.21     68.13 o 
 -10   0   8     1260.68     1326.96     64.33 o 
  -9   0   8     1456.12     1337.09     60.89 o 
  -8   0   8       69.54       49.90     17.82 o 
  -7   0   8      293.83      344.77     24.76 o 
  -6   0   8       31.48        7.36      9.30 o 
  -5   0   8     3504.00     3634.06     56.15 o 
  -4   0   8     6468.78     7356.32     97.19 o 
  -3   0   8      264.82      291.65     17.08 o 
  -2   0   8      497.71      437.76     15.31 o 
  -1   0   8      533.69      503.07     19.69 o 
   0   0   8     1674.34     2083.03     34.47 o 
   1   0   8     4288.41     4978.11     58.97 o 
   2   0   8      756.39      750.23     25.10 o 
   3   0   8       50.97       55.70     10.75 o 
   4   0   8      729.96      887.74     37.12 o 
   5   0   8       84.77      112.26     24.10 o 
   6   0   8      209.01      298.81     27.54 o 
   7   0   8      282.53      271.85     35.49 o 
   8   0   8       32.45       -4.13     25.46 o 
   9   0   8       56.31       -1.78     27.24 o 
  10   0   8       90.24       53.45     38.97 o 
  11   0   8        1.81       24.43     37.26 o 
 -14   1   8       28.98       35.69     28.82 o 
 -13   1   8       22.29       49.47     23.29 o 
 -12   1   8        6.89        5.07     17.51 o 
 -11   1   8      970.06     1097.52     84.87 o 
 -10   1   8     3054.87     3364.53    141.55 o 
  -9   1   8     1518.54     1713.58     68.46 o 
  -8   1   8       13.80        6.62     10.50 o 
  -7   1   8        6.35        8.42      8.40 o 
  -6   1   8      344.97      365.27     19.83 o 
  -5   1   8      181.62      128.08     13.00 o 
  -4   1   8       28.93       10.89      7.05 o 
  -3   1   8      179.00      149.05     15.55 o 
  -2   1   8     4357.50     3858.16     49.56 o 
  -1   1   8    13382.02    12749.63    115.24 o 
   0   1   8     6538.10     6188.75     66.39 o 
   1   1   8        3.77       -5.31      5.31 o 
   2   1   8     2325.54     2374.70     64.43 o 
   3   1   8     4474.51     4405.91    111.13 o 
   4   1   8     1456.34     1580.38     50.32 o 
   5   1   8     1110.16     1073.38     43.55 o 
   6   1   8      412.12      327.44     57.53 o 
   7   1   8        8.63       13.54     22.99 o 
   8   1   8      308.11      277.38     39.37 o 
   9   1   8       83.58       99.20     29.81 o 
  10   1   8      154.91      127.35     49.33 o 
  11   1   8      316.93      439.81     80.07 o 
 -15   2   8      120.68      154.02     37.04 o 
 -14   2   8      234.07      211.90     39.98 o 
 -13   2   8       85.47       55.26     24.29 o 
 -12   2   8     1093.82     1156.57     67.46 o 
 -11   2   8      222.12      170.50     30.80 o 
 -10   2   8      364.64      336.52     37.71 o 
  -9   2   8     1305.95     1286.13     59.33 o 
  -8   2   8      873.61      921.27     32.27 o 
  -7   2   8      663.99      653.48     26.75 o 
  -6   2   8     1317.31     1548.72     38.11 o 
  -5   2   8       16.25        5.42      7.21 o 
  -4   2   8     3823.44     3670.06     94.99 o 
  -3   2   8     2096.96     1961.35     34.45 o 
  -2   2   8     1283.05     1244.92     40.91 o 
  -1   2   8     4624.04     4820.99     58.94 o 
   0   2   8     1941.04     1775.93     48.05 o 
   1   2   8     2176.25     1882.47     70.17 o 
   2   2   8       41.28       79.01     15.79 o 
   3   2   8       22.71       27.26     13.21 o 
   4   2   8      548.65      595.31     34.34 o 
   5   2   8     4122.17     4116.36    138.93 o 
   6   2   8     2570.43     2582.01     91.02 o 
   7   2   8      466.72      453.36     45.45 o 
   8   2   8      153.38      130.94     55.89 o 
   9   2   8       60.42       21.57     23.62 o 
  10   2   8      245.43      241.86     59.69 o 
 -15   3   8       12.61       20.13     27.41 o 
 -14   3   8      329.05      323.24     47.06 o 
 -13   3   8      416.86      473.29     61.24 o 
 -12   3   8     2579.06     2561.07    102.41 o 
 -11   3   8      758.88      828.41     55.47 o 
 -10   3   8        4.24       -7.90     13.50 o 
  -9   3   8        2.29       20.98     11.07 o 
  -8   3   8      552.52      494.04     25.84 o 
  -7   3   8     1421.74     1168.08     35.15 o 
  -6   3   8      335.10      278.53     19.00 o 
  -5   3   8       39.92       45.88     10.19 o 
  -4   3   8       62.09       47.26      9.80 o 
  -3   3   8      151.58      125.86     11.34 o 
  -2   3   8      118.62       67.60      9.42 o 
  -1   3   8     1368.47     1367.05     36.42 o 
   0   3   8     3782.57     3719.41     64.21 o 
   1   3   8     1763.49     1615.32     49.58 o 
   2   3   8       44.27       50.65     19.80 o 
   3   3   8      524.08      533.63     33.21 o 
   4   3   8       34.47      -13.55     13.55 o 
   5   3   8       15.32      -14.68     14.68 o 
   6   3   8       22.54       -7.60     20.55 o 
   7   3   8       33.89       45.71     22.74 o 
   8   3   8      156.78      200.42     53.24 o 
   9   3   8      275.79      270.01     44.35 o 
  10   3   8       39.06       53.65     26.12 o 
 -15   4   8      102.74       85.36     44.74 o 
 -14   4   8       95.14       71.64     27.49 o 
 -13   4   8       88.82      102.16     29.47 o 
 -12   4   8      355.08      373.41     43.59 o 
 -11   4   8     1674.73     1706.62    105.39 o 
 -10   4   8     1547.41     1446.69     51.92 o 
  -9   4   8     1188.34     1113.36     37.49 o 
  -8   4   8     3569.11     3395.63     63.99 o 
  -7   4   8      128.82       96.92     13.98 o 
  -6   4   8     2067.21     2045.30     45.92 o 
  -5   4   8     1137.10     1090.46     32.35 o 
  -4   4   8      904.77      924.02     28.90 o 
  -3   4   8     1476.06     1434.52     37.87 o 
  -2   4   8     5076.95     4528.52     71.71 o 
  -1   4   8     4977.47     4375.13     71.59 o 
   0   4   8      218.99      157.91     16.97 o 
   1   4   8      114.88      131.00     19.14 o 
   2   4   8      836.46      756.71     38.81 o 
   3   4   8     4572.00     4180.15     90.00 o 
   4   4   8     1370.80     1282.34     82.92 o 
   5   4   8       66.86       24.38     39.97 o 
   6   4   8       61.05       73.78     27.04 o 
   7   4   8       63.77       15.49     20.15 o 
   8   4   8      100.53      124.68     33.62 o 
   9   4   8      329.51      335.15     50.79 o 
 -15   5   8      191.38      226.63     60.45 o 
 -14   5   8      626.23      494.70     76.02 o 
 -13   5   8      570.81      536.45     51.50 o 
 -12   5   8      101.10       50.06     23.98 o 
 -11   5   8      421.62      477.63     43.41 o 
 -10   5   8      328.29      389.94     28.34 o 
  -9   5   8      733.22      759.07     33.14 o 
  -8   5   8     1824.07     1649.15     44.77 o 
  -7   5   8       17.64       18.95     10.92 o 
  -6   5   8      242.03      228.48     18.60 o 
  -5   5   8      889.01      933.27     30.64 o 
  -4   5   8     1523.52     1522.06     48.18 o 
  -3   5   8     3248.90     2896.81     93.48 o 
  -2   5   8     7067.26     6388.40     91.85 o 
  -1   5   8     3734.42     3549.93     86.11 o 
   0   5   8      179.63      212.68     26.14 o 
   1   5   8        3.36       19.97     13.45 o 
   2   5   8     1432.22     1368.50     51.37 o 
   3   5   8      244.73      273.71     29.34 o 
   4   5   8        0.43        7.35     17.23 o 
   5   5   8        0.15      -13.82     25.08 o 
   6   5   8       27.44       18.88     24.05 o 
   7   5   8      344.91      241.05     79.56 o 
   8   5   8      165.15       90.18     32.64 o 
 -15   6   8       12.03       60.65     36.57 o 
 -14   6   8      303.38      458.68     74.24 o 
 -13   6   8     1168.38     1251.33     80.69 o 
 -12   6   8     2104.95     1892.04     80.61 o 
 -11   6   8      284.16      256.07     29.40 o 
 -10   6   8      181.66      167.23     20.76 o 
  -9   6   8        8.79       42.11     12.94 o 
  -8   6   8      679.76      676.52     31.43 o 
  -7   6   8        2.56       -2.82      9.16 o 
  -6   6   8      312.76      287.90     20.92 o 
  -5   6   8      128.65      164.69     21.05 o 
  -4   6   8     1930.90     1774.37     46.36 o 
  -3   6   8     3265.60     2955.42    108.46 o 
  -2   6   8      629.17      514.14     27.94 o 
  -1   6   8      264.98      224.98     21.23 o 
   0   6   8      118.71       90.79     15.91 o 
   1   6   8     2140.30     1898.53     60.06 o 
   2   6   8      421.72      432.32     33.60 o 
   3   6   8       26.41       14.72     14.87 o 
   4   6   8      327.12      346.45     43.83 o 
   5   6   8      179.13       85.49     28.36 o 
   6   6   8       50.18       41.98     25.95 o 
   7   6   8      178.74      174.80     37.84 o 
   8   6   8      283.78      224.70     45.83 o 
 -15   7   8      287.84      336.48     70.67 o 
 -14   7   8       65.82      106.83     45.01 o 
 -13   7   8      137.09      124.81     43.16 o 
 -12   7   8      573.48      547.80     40.55 o 
 -11   7   8      637.07      635.98     34.69 o 
 -10   7   8     1761.88     1801.46     73.65 o 
  -9   7   8      387.16      339.11     46.57 o 
  -8   7   8       43.74       62.50     14.26 o 
  -7   7   8      905.31      866.76     52.07 o 
  -6   7   8     1856.76     1749.24     56.51 o 
  -5   7   8     3071.62     2813.55     73.38 o 
  -4   7   8     7569.23     6875.11    112.86 o 
  -3   7   8     4617.48     4299.44     78.05 o 
  -2   7   8     1487.17     1444.49     44.78 o 
  -1   7   8      170.63      147.29     19.26 o 
   0   7   8       30.60        5.93     11.59 o 
   1   7   8       71.05       56.19     17.85 o 
   2   7   8      342.85      249.09     29.33 o 
   3   7   8      242.10      246.52     30.56 o 
   4   7   8      153.75      144.40     44.77 o 
   5   7   8       41.13       19.92     24.33 o 
   6   7   8        0.07       31.42     39.49 o 
   7   7   8      118.26      108.19     36.99 o 
 -14   8   8      240.89      242.27     56.95 o 
 -13   8   8        4.37       11.62     22.86 o 
 -12   8   8        1.79        0.18     23.29 o 
 -11   8   8       31.74       13.00     16.90 o 
 -10   8   8       98.84       80.00     24.11 o 
  -9   8   8       89.48       62.32     21.90 o 
  -8   8   8        9.56        1.64     13.09 o 
  -7   8   8      214.36      160.47     23.48 o 
  -6   8   8      167.14      209.48     25.99 o 
  -5   8   8      119.36       97.87     19.91 o 
  -4   8   8      578.20      550.60     31.22 o 
  -3   8   8     2046.76     2000.01     61.57 o 
  -2   8   8     1997.76     1850.65     51.94 o 
  -1   8   8      543.36      552.47     44.37 o 
   0   8   8      243.92      222.45     23.99 o 
   1   8   8        1.74       -3.83     14.51 o 
   2   8   8     1761.00     1701.92     87.14 o 
   3   8   8      180.86      191.00     37.36 o 
   4   8   8       56.09       43.36     24.46 o 
   5   8   8       29.46       27.15     26.48 o 
   6   8   8      128.70       97.16     35.54 o 
 -14   9   8      250.92      155.41     50.02 o 
 -13   9   8      422.75      534.12    103.95 o 
 -12   9   8     1118.00     1147.42     55.19 o 
 -11   9   8     1468.46     1546.19     59.97 o 
 -10   9   8      223.04      188.47     32.36 o 
  -9   9   8      134.93      130.59     25.25 o 
  -8   9   8      270.88      276.69     33.34 o 
  -7   9   8      194.83      223.87     27.56 o 
  -6   9   8      861.59      772.42     60.52 o 
  -5   9   8      819.98      746.55     42.36 o 
  -4   9   8       72.81       77.79     16.75 o 
  -3   9   8        0.45       11.73     12.97 o 
  -2   9   8       59.03       28.23     14.34 o 
  -1   9   8      540.08      538.28     33.69 o 
   0   9   8      981.57      946.67     43.04 o 
   1   9   8      836.92      938.87     50.60 o 
   2   9   8       76.75      110.50     24.62 o 
   3   9   8        1.08        6.12     21.51 o 
   4   9   8       93.14       43.15     29.26 o 
   5   9   8      151.27      130.56     37.32 o 
 -14  10   8       64.26        1.34     37.05 o 
 -13  10   8      224.94      139.81     35.68 o 
 -12  10   8      386.59      342.23     47.40 o 
 -11  10   8      356.77      402.01     48.88 o 
 -10  10   8        3.82      -16.69     19.26 o 
  -9  10   8       92.95       51.80     21.08 o 
  -8  10   8       81.51       65.06     20.01 o 
  -7  10   8      262.87      279.88     70.00 o 
  -6  10   8      980.53      834.57     75.77 o 
  -5  10   8     3352.35     3458.67     76.56 o 
  -4  10   8     2084.41     2230.54     61.58 o 
  -3  10   8      453.00      496.13     41.51 o 
  -2  10   8       24.22       20.32     24.24 o 
  -1  10   8        1.52       -0.83     13.63 o 
   0  10   8      328.07      293.89     28.60 o 
   1  10   8      195.14      213.68     60.23 o 
   2  10   8        7.42        3.75     21.22 o 
   3  10   8       41.73       38.94     26.48 o 
   4  10   8       71.35       91.47     36.75 o 
 -13  11   8       12.76       37.12     45.97 o 
 -12  11   8        7.39       22.42     27.71 o 
 -11  11   8      279.62      232.50     47.24 o 
 -10  11   8      210.11      210.52     40.76 o 
  -9  11   8        0.87       10.30     17.98 o 
  -8  11   8       53.13       43.06     20.14 o 
  -7  11   8        1.46      -13.01     14.68 o 
  -6  11   8      147.44      154.64     24.01 o 
  -5  11   8       39.42        5.98     19.63 o 
  -4  11   8        0.32       -1.31     13.35 o 
  -3  11   8       15.07       -6.78     13.29 o 
  -2  11   8      832.48      865.18     44.09 o 
  -1  11   8      944.65     1018.83     61.21 o 
   0  11   8       64.90       80.07     21.22 o 
   1  11   8      136.49      173.29     37.78 o 
   2  11   8      381.02      358.30     92.04 o 
   3  11   8      176.05      157.15     41.43 o 
 -12  12   8      285.17      328.25     50.65 o 
 -11  12   8        0.75        1.85     24.98 o 
 -10  12   8       97.42      130.65     34.68 o 
  -9  12   8      157.75      214.58     39.87 o 
  -8  12   8      486.71      555.67     70.74 o 
  -7  12   8     2245.67     2441.06     80.64 o 
  -6  12   8     1352.76     1495.00     70.80 o 
  -5  12   8       76.52       68.41     20.19 o 
  -4  12   8       33.41       24.21     16.22 o 
  -3  12   8        6.43        7.32     15.58 o 
  -2  12   8      287.37      282.46     36.46 o 
  -1  12   8      101.28      124.13     23.41 o 
   0  12   8       27.03       28.36     18.81 o 
   1  12   8       69.58       32.36     26.41 o 
   2  12   8        1.14       45.06     30.65 o 
 -11  13   8       55.58       20.06     29.63 o 
 -10  13   8       18.69        1.63     43.95 o 
  -9  13   8       14.35        7.84     25.24 o 
  -8  13   8       15.50       -7.02     23.49 o 
  -7  13   8      584.72      513.95     38.74 o 
  -6  13   8      399.27      343.48     33.89 o 
  -5  13   8      452.42      599.25     65.78 o 
  -4  13   8      713.71      817.52     52.60 o 
  -3  13   8      604.76      746.62     44.94 o 
  -2  13   8        1.82        9.38     17.27 o 
  -1  13   8       73.31       96.43     23.03 o 
   0  13   8      181.44      180.72     34.93 o 
 -10  14   8      343.61      415.35     57.22 o 
  -9  14   8      656.37      928.93     74.06 o 
  -8  14   8      444.93      462.24     61.34 o 
  -7  14   8        0.05       -0.92     19.62 o 
  -6  14   8        3.60       -4.07     18.63 o 
  -5  14   8        9.12      -13.61     16.29 o 
  -4  14   8      106.69       78.47     23.55 o 
  -3  14   8      166.61      117.71     25.53 o 
  -2  14   8        5.35       -8.07     17.93 o 
   0 -17   9      112.17      121.24     38.81 o 
   1 -17   9        3.86       -6.69     18.10 o 
   2 -17   9       16.09       -9.12     20.50 o 
   3 -17   9       15.85       10.11     21.44 o 
   4 -17   9        6.69       -4.27     19.06 o 
   5 -17   9       31.26       32.45     22.02 o 
   6 -17   9      334.16      366.26     43.62 o 
   7 -17   9      142.60      123.03     83.09 o 
  -2 -16   9       43.40       44.84     55.82 o 
  -1 -16   9       35.70       38.81     28.39 o 
   0 -16   9      123.92      144.72     37.42 o 
   1 -16   9      405.03      534.47     47.66 o 
   2 -16   9      149.97      204.73     37.71 o 
   3 -16   9      248.99      291.28     37.70 o 
   4 -16   9       51.53       19.75     18.75 o 
   5 -16   9       53.06       28.79     23.23 o 
   6 -16   9       62.71       76.00     24.99 o 
   7 -16   9       57.30       79.59     31.81 o 
   8 -16   9       24.84       24.80     30.46 o 
   9 -16   9       45.46       37.95     28.24 o 
  -4 -15   9      778.75      928.96    102.23 o 
  -3 -15   9      506.17      600.37     62.62 o 
  -2 -15   9      235.06      211.51     42.40 o 
  -1 -15   9      149.16      192.68     43.81 o 
   0 -15   9       21.44        7.91     17.90 o 
   1 -15   9        8.06      -15.98     17.77 o 
   2 -15   9       38.29       23.65     18.84 o 
   3 -15   9      433.65      428.10     54.80 o 
   4 -15   9      725.27      731.69     73.76 o 
   5 -15   9      882.60      860.33     55.18 o 
   6 -15   9       46.28       45.88     20.53 o 
   7 -15   9       75.14       65.13     29.14 o 
   8 -15   9      202.02      244.79     44.40 o 
   9 -15   9      338.59      405.17     55.82 o 
  10 -15   9      225.76      284.25     47.94 o 
  -5 -14   9        5.71       -7.55     19.82 o 
  -4 -14   9       98.19      100.02     32.04 o 
  -3 -14   9      172.15      148.50     36.33 o 
  -2 -14   9      675.84      693.95     61.37 o 
  -1 -14   9      892.90      944.20     82.10 o 
   0 -14   9      478.25      414.74     42.06 o 
   1 -14   9       12.36       25.62     16.95 o 
   2 -14   9       35.70       33.56     19.32 o 
   3 -14   9        0.20        2.32     15.13 o 
   4 -14   9       60.09      100.89     32.47 o 
   5 -14   9      168.30      157.36     27.54 o 
   6 -14   9      247.97      245.77     44.54 o 
   7 -14   9      163.65      136.60     34.00 o 
   8 -14   9      216.67      124.81     32.98 o 
   9 -14   9        3.17        6.94     23.30 o 
  10 -14   9      594.41      501.84     46.77 o 
  11 -14   9      579.83      534.21     49.58 o 
  -6 -13   9      558.23      618.62     48.98 o 
  -5 -13   9      504.67      477.74     43.53 o 
  -4 -13   9       44.67       55.56     18.82 o 
  -3 -13   9      179.00      137.97     26.68 o 
  -2 -13   9       11.39       -5.65     19.48 o 
  -1 -13   9       94.94       71.09     24.21 o 
   0 -13   9      175.71      140.08     25.37 o 
   1 -13   9      108.57      123.55     37.70 o 
   2 -13   9      942.68      922.93     69.99 o 
   3 -13   9      568.02      585.71     43.93 o 
   4 -13   9        4.62       -4.80     13.56 o 
   5 -13   9      472.77      441.08     39.50 o 
   6 -13   9      991.18     1041.06     56.41 o 
   7 -13   9      616.33      541.76     74.89 o 
   8 -13   9      406.24      348.63     37.81 o 
   9 -13   9       19.63        6.35     17.10 o 
  10 -13   9       87.57       70.30     24.00 o 
  11 -13   9       44.17       27.13     21.60 o 
  -7 -12   9       32.80       51.19     22.84 o 
  -6 -12   9      454.19      494.39     43.50 o 
  -5 -12   9     1275.55     1430.64     63.23 o 
  -4 -12   9     1408.67     1515.71     60.56 o 
  -3 -12   9     1744.03     1816.07     55.17 o 
  -2 -12   9      413.13      439.36     36.19 o 
  -1 -12   9       71.74      103.60     22.04 o 
   0 -12   9       57.16       39.83     17.29 o 
   1 -12   9        4.18       18.68     13.91 o 
   2 -12   9       14.52       22.84     23.55 o 
   3 -12   9        5.49        9.75     14.63 o 
   4 -12   9      409.20      329.46     33.93 o 
   5 -12   9      114.04      116.21     23.44 o 
   6 -12   9       18.24        2.15     13.93 o 
   7 -12   9        5.47       -1.11     14.93 o 
   8 -12   9      460.75      462.02     48.25 o 
   9 -12   9     1309.91     1284.39     61.09 o 
  10 -12   9      274.53      276.60     35.41 o 
  11 -12   9      256.58      234.33     34.36 o 
  12 -12   9      147.96      121.76     35.54 o 
  -8 -11   9       95.22       76.17     29.68 o 
  -7 -11   9      114.39       72.03     30.24 o 
  -6 -11   9        0.90       -2.81     19.97 o 
  -5 -11   9        7.35       -5.80     15.51 o 
  -4 -11   9       43.83       50.11     18.29 o 
  -3 -11   9       62.87       51.09     17.93 o 
  -2 -11   9      520.58      588.20     47.32 o 
  -1 -11   9      190.05      201.37     26.78 o 
   0 -11   9      863.23      765.26     44.27 o 
   1 -11   9      182.01      179.51     25.20 o 
   2 -11   9       93.68       54.44     17.36 o 
   3 -11   9     2303.49     2167.08     69.61 o 
   4 -11   9     4446.11     3925.94     95.48 o 
   5 -11   9     1401.17     1081.77     93.28 o 
   6 -11   9      587.15      557.61     34.63 o 
   7 -11   9      358.89      289.29     31.66 o 
   8 -11   9       31.46       23.20     17.35 o 
   9 -11   9      189.16      176.59     29.56 o 
  10 -11   9      105.36       91.46     24.59 o 
  11 -11   9      496.85      440.55     43.09 o 
  12 -11   9      653.41      568.13     60.85 o 
  -9 -10   9       26.38        6.88     20.56 o 
  -8 -10   9      342.01      383.76     43.86 o 
  -7 -10   9     1344.73     1344.32     62.52 o 
  -6 -10   9      966.86     1046.19     54.39 o 
  -5 -10   9     1147.88     1073.61     58.78 o 
  -4 -10   9      307.16      292.98     30.91 o 
  -3 -10   9        1.98        9.11     16.15 o 
  -2 -10   9      198.38      163.88     19.83 o 
  -1 -10   9       89.36       63.41     14.26 o 
   0 -10   9       11.08       11.60     12.96 o 
   1 -10   9       39.29       22.48     13.47 o 
   2 -10   9     1189.50     1268.92     50.80 o 
   3 -10   9      224.85      159.65     23.54 o 
   4 -10   9       94.10      102.42     20.65 o 
   5 -10   9      356.41      259.95     24.40 o 
   6 -10   9      957.98      812.17     48.24 o 
   7 -10   9     1831.53     1754.56     62.18 o 
   8 -10   9       15.93        1.72     19.95 o 
   9 -10   9      274.93      281.74     43.54 o 
  10 -10   9      126.79       54.54     21.31 o 
  11 -10   9       44.64       18.24     20.44 o 
  12 -10   9      166.08      172.93     40.73 o 
 -10  -9   9       20.27        8.18     24.61 o 
  -9  -9   9       11.46       14.29     23.42 o 
  -8  -9   9      380.14      324.53     45.63 o 
  -7  -9   9      210.87      170.58     27.79 o 
  -6  -9   9      127.00      108.93     28.26 o 
  -5  -9   9     2264.25     2175.23     84.98 o 
  -4  -9   9     2493.83     2465.61     86.51 o 
  -3  -9   9     2595.42     2401.94     83.89 o 
  -2  -9   9      864.68      911.66     40.86 o 
  -1  -9   9      191.93      218.02     20.35 o 
   0  -9   9       78.59       94.25     17.26 o 
   1  -9   9      128.72      110.88     22.43 o 
   2  -9   9     1568.95     1386.49     51.57 o 
   3  -9   9       67.29       34.89     16.00 o 
   4  -9   9     1544.32     1441.48     53.64 o 
   5  -9   9      412.56      290.75     24.32 o 
   6  -9   9      142.96      179.50     24.19 o 
   7  -9   9      578.30      527.62     40.56 o 
   8  -9   9      553.52      606.77     41.52 o 
   9  -9   9      509.19      486.79     46.74 o 
  10  -9   9      692.12      788.74     49.80 o 
  11  -9   9      629.57      551.35     85.01 o 
  12  -9   9       43.36       44.56     29.40 o 
 -10  -8   9       52.01       52.91     52.87 o 
  -9  -8   9      635.74      677.84     61.01 o 
  -8  -8   9      231.08      214.06     61.24 o 
  -7  -8   9      576.11      499.75     49.02 o 
  -6  -8   9       70.57       79.28     25.00 o 
  -5  -8   9      564.86      533.00     45.51 o 
  -4  -8   9     1017.80      923.53     53.03 o 
  -3  -8   9      240.93      199.92     22.97 o 
  -2  -8   9      199.81      182.00     21.18 o 
  -1  -8   9       18.16       22.72      9.92 o 
   0  -8   9      557.03      593.52     28.25 o 
   1  -8   9        6.80        1.66      8.57 o 
   2  -8   9     1238.77     1215.73     46.48 o 
   3  -8   9     1369.86     1236.59     47.73 o 
   4  -8   9     8381.77     8072.37    128.61 o 
   5  -8   9     5325.95     4767.28     85.42 o 
   6  -8   9      864.48      760.45     42.76 o 
   7  -8   9      698.26      660.04     46.94 o 
   8  -8   9     1564.56     1503.96     57.15 o 
   9  -8   9      441.96      466.88     38.39 o 
  10  -8   9      463.88      414.08     42.13 o 
  11  -8   9      299.41      386.70     50.69 o 
  12  -8   9       12.08        4.43     25.52 o 
 -11  -7   9       36.17       36.53     33.38 o 
 -10  -7   9       30.93       33.55     31.87 o 
  -9  -7   9      235.22      168.89     35.04 o 
  -8  -7   9      291.86      339.71     53.66 o 
  -7  -7   9     2269.89     2099.16     84.80 o 
  -6  -7   9     3888.44     3861.12    111.42 o 
  -5  -7   9     1756.61     1720.12     69.72 o 
  -4  -7   9       14.22       14.39     12.12 o 
  -3  -7   9      230.24      193.56     23.61 o 
  -2  -7   9       95.98       70.61     15.06 o 
  -1  -7   9        1.61        7.43     16.93 o 
   0  -7   9       32.27       69.04     12.79 o 
   1  -7   9      673.42      618.69     27.01 o 
   2  -7   9       12.85        5.08      9.66 o 
   3  -7   9      481.52      734.85     30.38 o 
   4  -7   9       25.17      104.72     15.49 o 
   5  -7   9      900.73      900.09     35.35 o 
   6  -7   9      358.59      394.47     35.19 o 
   7  -7   9      908.98      888.53     44.20 o 
   8  -7   9       51.10       92.59     20.80 o 
   9  -7   9       64.25       87.80     21.23 o 
  10  -7   9        5.68        5.41     24.39 o 
  11  -7   9       33.81       79.69     30.86 o 
  12  -7   9       28.55       34.98     28.30 o 
 -12  -6   9       22.91        8.58     21.99 o 
 -11  -6   9      366.87      301.56     45.64 o 
 -10  -6   9       73.13       65.65     28.00 o 
  -9  -6   9       69.05       89.65     27.56 o 
  -8  -6   9       17.44        8.88     17.09 o 
  -7  -6   9      748.08      561.18     47.23 o 
  -6  -6   9     1332.72     1301.59     80.93 o 
  -5  -6   9     1143.04     1029.38     63.19 o 
  -4  -6   9        8.80       -1.44      9.72 o 
  -3  -6   9      653.37      676.20     33.69 o 
  -2  -6   9      790.70      757.16     34.04 o 
  -1  -6   9       50.83       43.69     12.40 o 
   0  -6   9     2198.73     2222.74     53.99 o 
   1  -6   9     5645.19     6123.08     85.73 o 
   2  -6   9     8088.89     8247.07     90.10 o 
   3  -6   9     6195.37     6197.10     88.45 o 
   4  -6   9     3209.64     3476.06     64.39 o 
   5  -6   9      765.47      725.18     36.08 o 
   6  -6   9      165.13      189.94     23.69 o 
   7  -6   9      589.96      598.74     36.88 o 
   8  -6   9      190.77      192.98     33.60 o 
   9  -6   9      708.99      865.09     47.66 o 
  10  -6   9      574.67      597.32     53.82 o 
  11  -6   9       45.31       28.32     24.21 o 
  12  -6   9        5.54      -32.18     32.18 o 
 -12  -5   9        0.02       33.88     24.53 o 
 -11  -5   9      342.13      299.54     44.80 o 
 -10  -5   9      781.30      651.58     56.68 o 
  -9  -5   9     1456.13     1538.09     79.18 o 
  -8  -5   9     2006.50     2171.83     84.12 o 
  -7  -5   9      616.54      581.93     47.86 o 
  -6  -5   9       82.99       71.93     20.98 o 
  -5  -5   9     1066.26     1004.75     39.58 o 
  -4  -5   9       33.01       10.36      9.95 o 
  -3  -5   9      247.37      316.60     29.25 o 
  -2  -5   9      452.94      468.71     27.62 o 
  -1  -5   9     1819.10     1846.91     49.56 o 
   0  -5   9     2777.42     2688.64     65.26 o 
   1  -5   9     2087.15     1978.85     43.74 o 
   2  -5   9      616.54      593.24     21.38 o 
   3  -5   9     3167.70     3077.87     53.52 o 
   4  -5   9     7435.64     6942.99     95.75 o 
   5  -5   9     2215.12     2356.04     66.05 o 
   6  -5   9      810.08      839.34     39.53 o 
   7  -5   9      106.55      139.50     21.88 o 
   8  -5   9      446.60      465.42     49.02 o 
   9  -5   9      645.71      810.89     57.25 o 
  10  -5   9      491.40      469.26     49.51 o 
  11  -5   9       38.05       97.23     44.53 o 
  12  -5   9        4.92       45.90     39.59 o 
 -13  -4   9      315.05      322.68     49.97 o 
 -12  -4   9       62.34       23.69     23.80 o 
 -11  -4   9       16.38       33.19     23.20 o 
 -10  -4   9      140.06       76.56     27.27 o 
  -9  -4   9       22.70       -3.14     17.24 o 
  -8  -4   9     1601.69     1397.13     67.00 o 
  -7  -4   9      906.45      894.38     54.36 o 
  -6  -4   9      525.67      518.52     40.82 o 
  -5  -4   9      400.61      469.80     28.56 o 
  -4  -4   9      913.05     1123.40     39.42 o 
  -3  -4   9       37.74       47.80     22.39 o 
  -2  -4   9      821.52      874.50     33.81 o 
  -1  -4   9      486.70      480.66     26.80 o 
   0  -4   9      974.50     1036.33     31.39 o 
   1  -4   9     1962.61     2012.37     38.29 o 
   2  -4   9      601.52      835.94     24.29 o 
   3  -4   9      187.62      185.97     14.32 o 
   4  -4   9      293.19      293.00     26.50 o 
   5  -4   9      606.59      654.46     56.72 o 
   6  -4   9      268.31      310.11     26.84 o 
   7  -4   9      575.86      583.01     35.91 o 
   8  -4   9      381.59      349.89     31.47 o 
   9  -4   9      160.92      198.50     53.79 o 
  10  -4   9      154.55      163.16     49.95 o 
  11  -4   9       94.31      113.49     46.93 o 
  12  -4   9      312.30      246.39     68.06 o 
 -13  -3   9      229.03      242.82     44.66 o 
 -12  -3   9      225.87      334.26     46.68 o 
 -11  -3   9      963.05     1070.02    107.48 o 
 -10  -3   9      957.50     1120.21     67.42 o 
  -9  -3   9      644.98      689.63     53.01 o 
  -8  -3   9      483.59      463.26     57.57 o 
  -7  -3   9     1205.03     1026.17     76.13 o 
  -6  -3   9     3270.70     3456.84     73.12 o 
  -5  -3   9      673.26      779.23     63.93 o 
  -4  -3   9       10.74        8.22      9.07 o 
  -3  -3   9        8.01       -2.06      8.27 o 
  -2  -3   9      515.62      560.56     28.62 o 
  -1  -3   9     1547.86     1633.38     54.72 o 
   0  -3   9     1817.23     1969.98     34.43 o 
   1  -3   9     2754.56     2900.89     44.58 o 
   2  -3   9     9530.78     9986.17    101.10 o 
   3  -3   9     5282.08     5618.61     70.30 o 
   4  -3   9        0.15       -3.12      7.76 o 
   5  -3   9      948.43     1114.13     35.29 o 
   6  -3   9      399.88      432.88     53.16 o 
   7  -3   9     1615.24     1799.40     57.11 o 
   8  -3   9      611.87      522.15     68.13 o 
   9  -3   9        0.10       -8.23     23.40 o 
  10  -3   9      150.23      213.04     58.12 o 
  11  -3   9       13.09       48.44     38.35 o 
  12  -3   9       23.17       20.86     49.06 o 
 -13  -2   9       11.83        9.52     22.04 o 
 -12  -2   9        3.75       -1.05     19.55 o 
 -11  -2   9       99.29       98.09     28.47 o 
 -10  -2   9      535.39      620.23     56.98 o 
  -9  -2   9     1575.05     1621.88     99.01 o 
  -8  -2   9     1131.20     1153.53     59.97 o 
  -7  -2   9       17.92        2.54     12.51 o 
  -6  -2   9      966.80      915.44     36.60 o 
  -5  -2   9     1824.62     2111.79     54.08 o 
  -4  -2   9     2233.17     2339.09     56.25 o 
  -3  -2   9     1550.85     1704.15     47.87 o 
  -2  -2   9      381.54      353.47     35.78 o 
  -1  -2   9     1575.35     1489.20     36.34 o 
   0  -2   9      363.40      357.95     16.02 o 
   1  -2   9     1132.93     1312.57     29.24 o 
   2  -2   9      655.67      863.45     24.68 o 
   3  -2   9      532.91      615.64     26.63 o 
   4  -2   9       26.84       32.19     10.80 o 
   5  -2   9       17.80        8.04     10.57 o 
   6  -2   9      695.60      734.30     37.85 o 
   7  -2   9        0.71       19.46     21.65 o 
   8  -2   9      206.51      192.67     49.26 o 
   9  -2   9       62.21      128.51     42.95 o 
  10  -2   9      254.58      228.89     57.77 o 
  11  -2   9      450.03      477.21     81.10 o 
 -14  -1   9      157.75      139.81     36.13 o 
 -13  -1   9      126.85      117.57     35.64 o 
 -12  -1   9      124.92      150.71     34.75 o 
 -11  -1   9       93.98       78.64     26.70 o 
 -10  -1   9      382.33      426.67     44.32 o 
  -9  -1   9     1068.33     1126.89     73.00 o 
  -8  -1   9     2847.71     3066.28     92.83 o 
  -7  -1   9       27.16       31.03     12.48 o 
  -6  -1   9       78.92       33.52     12.32 o 
  -5  -1   9      534.55      552.57     29.45 o 
  -4  -1   9       13.50        8.85     16.80 o 
  -3  -1   9      703.05      760.90     31.34 o 
  -2  -1   9      202.93      183.00     20.27 o 
  -1  -1   9     3294.17     3295.22     52.67 o 
   0  -1   9    11097.06    10972.62    104.72 o 
   1  -1   9     2972.42     2777.32     43.60 o 
   2  -1   9       56.47       75.26     11.95 o 
   3  -1   9     1608.06     1843.90     42.11 o 
   4  -1   9      127.37      179.27     22.21 o 
   5  -1   9      346.75      328.63     30.06 o 
   6  -1   9      314.24      325.61     28.74 o 
   7  -1   9       28.84       31.63     33.00 o 
   8  -1   9      189.19      247.49     53.79 o 
   9  -1   9        0.18        2.88     28.95 o 
  10  -1   9       35.58       56.06     42.40 o 
  11  -1   9      395.79      378.06     74.65 o 
 -14   0   9      112.60       39.77     37.94 o 
 -13   0   9      110.18      157.05     61.20 o 
 -12   0   9      238.96      272.65     41.13 o 
 -11   0   9     1105.92     1162.25     64.95 o 
 -10   0   9      408.25      488.07     62.68 o 
  -9   0   9        4.35       -5.71     14.04 o 
  -8   0   9     2675.13     2586.13     84.49 o 
  -7   0   9     1092.01     1248.53     43.59 o 
  -6   0   9     2966.44     3114.46     93.68 o 
  -5   0   9      539.05      496.26     28.32 o 
  -4   0   9      575.29      522.30     27.96 o 
  -3   0   9     2855.96     2826.69     52.89 o 
  -2   0   9      586.54      601.40     33.38 o 
  -1   0   9     2722.87     3232.60     53.26 o 
   0   0   9     5636.82     6681.78     73.69 o 
   1   0   9     4268.60     4496.61     67.79 o 
   2   0   9     2932.79     2824.01     64.33 o 
   3   0   9      558.09      504.26     36.97 o 
   4   0   9       25.89       11.31     12.56 o 
   5   0   9      309.46      374.08     50.90 o 
   6   0   9     1384.69     1455.40     53.05 o 
   7   0   9      217.88      193.64     33.55 o 
   8   0   9        8.82        8.99     28.27 o 
   9   0   9        1.87       24.22     32.87 o 
  10   0   9        1.14       46.79     39.80 o 
  11   0   9       35.70       71.22     49.61 o 
 -14   1   9       28.85       45.98     24.36 o 
 -13   1   9       12.12       24.23     21.63 o 
 -12   1   9       24.86       67.88     24.67 o 
 -11   1   9      665.75      704.27     69.09 o 
 -10   1   9      449.30      417.45     42.47 o 
  -9   1   9      192.19      180.21     31.80 o 
  -8   1   9       62.44       66.39     19.28 o 
  -7   1   9      110.23       52.14     13.39 o 
  -6   1   9       42.00        5.84     10.24 o 
  -5   1   9      185.28      210.21     20.87 o 
  -4   1   9      534.01      406.61     16.83 o 
  -3   1   9      145.20      103.69     10.31 o 
  -2   1   9     3859.55     3520.85     49.31 o 
  -1   1   9      393.73      344.43     20.08 o 
   0   1   9     1483.16     1680.53     37.70 o 
   1   1   9     4370.57     4531.63     84.39 o 
   2   1   9     2449.56     2621.04     63.84 o 
   3   1   9      289.49      334.36     52.62 o 
   4   1   9      471.08      368.88     29.43 o 
   5   1   9        0.09      -12.58     12.58 o 
   6   1   9      717.61      815.20     53.55 o 
   7   1   9       30.49       11.60     21.32 o 
   8   1   9        9.90       20.89     21.73 o 
   9   1   9      168.12       95.17     48.30 o 
  10   1   9      459.34      445.30     78.22 o 
 -14   2   9      129.18      153.48     35.62 o 
 -13   2   9      820.41      771.83     61.17 o 
 -12   2   9     1146.84     1112.62     68.65 o 
 -11   2   9        3.88       28.92     20.38 o 
 -10   2   9      772.79      902.15     56.97 o 
  -9   2   9     1509.66     1562.72     66.28 o 
  -8   2   9     1379.66     1417.57     48.21 o 
  -7   2   9      751.62      899.80     44.91 o 
  -6   2   9      452.94      480.73     23.93 o 
  -5   2   9     5259.47     5330.93     83.85 o 
  -4   2   9     2738.86     2656.20     77.31 o 
  -3   2   9     1910.06     1971.62     36.28 o 
  -2   2   9     4295.54     4695.29     83.88 o 
  -1   2   9     6108.51     5716.23     96.37 o 
   0   2   9     5719.75     5189.69    131.27 o 
   1   2   9     2434.10     2198.70     58.80 o 
   2   2   9       49.06       25.21     12.98 o 
   3   2   9      772.10      868.63     40.68 o 
   4   2   9     3408.97     3440.24     80.57 o 
   5   2   9      763.75      694.45     39.96 o 
   6   2   9      251.06      194.45     34.30 o 
   7   2   9      544.40      502.49     49.02 o 
   8   2   9      207.21      188.09     38.61 o 
   9   2   9      130.15       94.07     50.77 o 
  10   2   9      156.44      111.57     54.82 o 
 -14   3   9       81.66      102.88     32.55 o 
 -13   3   9      270.76      305.14     50.33 o 
 -12   3   9      592.81      625.10     94.76 o 
 -11   3   9      100.17      111.73     27.72 o 
 -10   3   9       40.70       64.20     29.92 o 
  -9   3   9      180.64      241.40     25.68 o 
  -8   3   9     1329.16     1398.51     48.57 o 
  -7   3   9     2352.39     2365.20     62.10 o 
  -6   3   9      570.74      593.82     26.56 o 
  -5   3   9      251.78      232.63     18.13 o 
  -4   3   9      310.31      327.09     17.23 o 
  -3   3   9      680.95      683.40     34.69 o 
  -2   3   9     1055.37      974.60     36.69 o 
  -1   3   9     2900.49     2936.62     57.16 o 
   0   3   9      427.36      478.93     36.97 o 
   1   3   9      227.17      217.42     23.64 o 
   2   3   9        0.85        1.51     18.53 o 
   3   3   9        0.68       -8.04     12.14 o 
   4   3   9      538.23      495.58     35.20 o 
   5   3   9      368.21      404.43     44.32 o 
   6   3   9       79.69       69.27     37.43 o 
   7   3   9      194.87      148.34     33.11 o 
   8   3   9      912.17      796.89     94.00 o 
   9   3   9      219.59      179.73     40.49 o 
 -14   4   9      166.54       94.10     31.79 o 
 -13   4   9        3.11       -5.55     19.80 o 
 -12   4   9      527.61      582.40     51.59 o 
 -11   4   9      647.38      741.48     53.88 o 
 -10   4   9       21.17       24.55     29.23 o 
  -9   4   9        0.06        2.41     12.36 o 
  -8   4   9      171.05      197.45     19.94 o 
  -7   4   9      903.61      922.80     33.88 o 
  -6   4   9       36.70       22.96     10.37 o 
  -5   4   9       27.71       13.46      9.20 o 
  -4   4   9     1475.81     1402.36     38.87 o 
  -3   4   9     4460.50     3910.06     67.47 o 
  -2   4   9     7238.36     6311.19     91.29 o 
  -1   4   9      798.23      600.51     34.02 o 
   0   4   9      167.44      113.19     26.55 o 
   1   4   9      596.17      541.04     33.90 o 
   2   4   9     2006.12     2056.39     62.38 o 
   3   4   9      431.23      357.14     31.76 o 
   4   4   9      250.84      331.98     32.11 o 
   5   4   9      783.07      776.90     61.20 o 
   6   4   9      472.67      509.55     87.00 o 
   7   4   9      405.25      358.67     48.26 o 
   8   4   9      614.95      611.38     62.37 o 
   9   4   9      201.51      222.92     65.18 o 
 -14   5   9      253.32      296.31     60.21 o 
 -13   5   9       77.40       40.04     23.99 o 
 -12   5   9      107.73      124.11     30.35 o 
 -11   5   9      645.99      681.08     52.33 o 
 -10   5   9      769.70      852.88     43.22 o 
  -9   5   9     2761.30     2603.01     59.70 o 
  -8   5   9     1310.27     1185.51     39.37 o 
  -7   5   9       50.05       23.41     11.76 o 
  -6   5   9        1.07        3.73      8.92 o 
  -5   5   9     1687.46     1608.94     51.57 o 
  -4   5   9     2405.50     2085.46     49.88 o 
  -3   5   9     2495.37     2280.24     52.74 o 
  -2   5   9     1994.90     1765.53     66.91 o 
  -1   5   9      145.88      121.43     16.40 o 
   0   5   9       51.37       36.76     12.31 o 
   1   5   9        5.11       -7.70     12.21 o 
   2   5   9      482.44      393.14     55.03 o 
   3   5   9      590.29      672.28     41.84 o 
   4   5   9      764.56      786.97     58.19 o 
   5   5   9       79.50       84.91     42.75 o 
   6   5   9       59.39       65.38     29.05 o 
   7   5   9        7.44       27.12     25.20 o 
   8   5   9       88.98       91.25     34.34 o 
 -14   6   9      198.63      169.75     50.64 o 
 -13   6   9      100.75      111.09     30.69 o 
 -12   6   9       41.89       44.23     23.37 o 
 -11   6   9      617.68      713.89     52.64 o 
 -10   6   9      319.51      323.92     26.72 o 
  -9   6   9      302.64      316.66     25.59 o 
  -8   6   9      400.32      407.23     26.70 o 
  -7   6   9      423.70      447.30     32.50 o 
  -6   6   9      529.80      485.42     33.21 o 
  -5   6   9      531.09      537.59     34.19 o 
  -4   6   9      979.97      919.90     36.15 o 
  -3   6   9        8.84      -10.57     10.57 o 
  -2   6   9      579.94      592.11     30.99 o 
  -1   6   9      487.34      426.99     42.82 o 
   0   6   9       61.03       42.92     13.84 o 
   1   6   9      427.91      405.62     35.21 o 
   2   6   9      448.13      401.24     36.34 o 
   3   6   9      916.76      948.96     63.11 o 
   4   6   9      543.18      493.19     51.77 o 
   5   6   9      176.82      194.27     39.41 o 
   6   6   9      292.15      242.95     46.93 o 
   7   6   9      195.74      245.79     46.01 o 
 -14   7   9        1.21        7.82     30.19 o 
 -13   7   9      178.42      206.94     52.63 o 
 -12   7   9      592.23      638.30     52.12 o 
 -11   7   9     1378.41     1418.62     68.51 o 
 -10   7   9     2133.87     2061.86     56.79 o 
  -9   7   9      210.54      191.91     25.99 o 
  -8   7   9     1312.37     1260.70     50.81 o 
  -7   7   9     2162.17     2282.47     67.98 o 
  -6   7   9     1384.57     1366.50     52.30 o 
  -5   7   9      780.99      651.31     32.38 o 
  -4   7   9      345.61      325.89     25.35 o 
  -3   7   9      139.46      135.20     19.21 o 
  -2   7   9      541.24      482.46     29.96 o 
  -1   7   9      330.47      373.02     33.98 o 
   0   7   9        4.26       12.61     12.47 o 
   1   7   9     2103.53     1904.20     65.50 o 
   2   7   9      488.78      488.73     65.92 o 
   3   7   9       62.63       59.56     52.21 o 
   4   7   9       90.09       65.60     29.21 o 
   5   7   9      339.86      284.82     45.56 o 
   6   7   9      239.20      303.21     58.56 o 
 -14   8   9       18.31      -11.32     32.18 o 
 -13   8   9      378.05      300.94     60.93 o 
 -12   8   9      401.46      329.67     44.05 o 
 -11   8   9      901.89      841.23     47.33 o 
 -10   8   9      980.91     1044.85     51.29 o 
  -9   8   9      382.12      367.19     34.19 o 
  -8   8   9      100.32       55.83     18.15 o 
  -7   8   9      269.45      296.03     30.96 o 
  -6   8   9      168.54      155.85     23.70 o 
  -5   8   9     1094.47     1012.92     44.70 o 
  -4   8   9     1865.87     1749.56     51.55 o 
  -3   8   9     1652.27     1518.12     48.75 o 
  -2   8   9      671.45      625.10     34.47 o 
  -1   8   9       30.41       30.97     14.04 o 
   0   8   9       22.85        6.51     13.32 o 
   1   8   9      565.51      579.42     48.37 o 
   2   8   9      221.66      213.82     30.60 o 
   3   8   9       12.86        2.47     22.09 o 
   4   8   9       87.83      115.76     57.88 o 
   5   8   9      142.52      132.99     35.87 o 
 -14   9   9       90.40       72.39     41.03 o 
 -13   9   9       64.88       30.94     34.10 o 
 -12   9   9      250.80      237.77     76.09 o 
 -11   9   9        0.57       22.00     18.49 o 
 -10   9   9      371.07      332.56     35.43 o 
  -9   9   9      449.26      448.34     51.20 o 
  -8   9   9       33.39       55.34     18.97 o 
  -7   9   9        0.21       15.68     15.90 o 
  -6   9   9       98.29      108.30     31.30 o 
  -5   9   9      229.14      297.63     27.28 o 
  -4   9   9      385.22      399.83     30.51 o 
  -3   9   9       32.77       57.88     16.28 o 
  -2   9   9      134.56      122.15     25.16 o 
  -1   9   9     1257.93     1268.20     48.53 o 
   0   9   9     1224.08     1228.80     49.06 o 
   1   9   9        4.89       14.74     17.65 o 
   2   9   9      674.81      806.17     65.37 o 
   3   9   9      908.59     1175.05    157.40 o 
   4   9   9      837.83      712.85     67.51 o 
 -12  10   9      853.99      966.52     69.30 o 
 -11  10   9      871.73      993.24     68.55 o 
 -10  10   9       71.10       70.32     22.57 o 
  -9  10   9       53.23       32.00     18.71 o 
  -8  10   9      285.30      274.09     33.11 o 
  -7  10   9      484.56      425.30     37.70 o 
  -6  10   9     2002.44     1970.00     58.63 o 
  -5  10   9     1515.54     1424.83     50.72 o 
  -4  10   9      161.07      168.71     23.57 o 
  -3  10   9        6.51       24.41     14.97 o 
  -2  10   9        2.95        5.26     14.29 o 
  -1  10   9      282.09      256.20     34.27 o 
   0  10   9      404.15      379.38     33.42 o 
   1  10   9       22.85        6.54     18.26 o 
   2  10   9       10.45       -4.81     30.33 o 
   3  10   9       25.03       16.99     27.18 o 
 -13  11   9      188.95      249.89     70.40 o 
 -12  11   9      849.25      908.44    103.02 o 
 -11  11   9     1186.33     1075.21     73.27 o 
 -10  11   9      123.24       97.16     30.72 o 
  -9  11   9        2.61       -2.24     16.87 o 
  -8  11   9        1.19       -4.02     16.36 o 
  -7  11   9       38.16       36.02     19.89 o 
  -6  11   9        1.20       12.72     14.92 o 
  -5  11   9        0.05      -13.85     13.85 o 
  -4  11   9        9.16       38.67     18.08 o 
  -3  11   9      577.64      609.24     39.24 o 
  -2  11   9      662.39      808.07     46.89 o 
  -1  11   9        6.38      -15.05     15.05 o 
   0  11   9      541.24      587.01     41.23 o 
   1  11   9      631.20      556.62     60.11 o 
   2  11   9      610.80      526.64     60.69 o 
 -12  12   9       34.76      105.91     36.71 o 
 -11  12   9      232.88      218.58     68.30 o 
 -10  12   9      380.87      352.60     49.07 o 
  -9  12   9      577.86      621.11     59.91 o 
  -8  12   9      489.59      620.00     82.00 o 
  -7  12   9      355.04      373.90     33.23 o 
  -6  12   9        6.05       -5.02     14.66 o 
  -5  12   9       10.46      -13.44     13.44 o 
  -4  12   9       39.09       30.77     18.45 o 
  -3  12   9       15.74        2.10     16.09 o 
  -2  12   9      115.44      111.35     23.65 o 
  -1  12   9       12.62        1.46     17.37 o 
   0  12   9        0.32       26.07     24.56 o 
 -10  13   9        0.40       35.16     29.49 o 
  -9  13   9        0.09       -0.56     26.46 o 
  -8  13   9       41.65       26.15     22.93 o 
  -7  13   9      256.45      267.08     31.98 o 
  -6  13   9       40.23       48.92     19.54 o 
  -5  13   9      127.75      171.79     27.54 o 
  -4  13   9      121.88      194.61     27.83 o 
  -3  13   9       57.30       19.14     18.52 o 
  -2  13   9      274.13      304.21     33.45 o 
  -1  13   9      167.11      244.69     50.48 o 
  -8  14   9       30.42       42.91     25.47 o 
  -7  14   9      184.77      169.53     33.90 o 
  -6  14   9       13.68       20.17     20.43 o 
  -5  14   9      104.53       61.72     22.18 o 
  -4  14   9      292.89      385.31     39.13 o 
   1 -17  10        6.71        4.99     21.08 o 
   2 -17  10        9.54       -9.23     22.80 o 
   3 -17  10       29.33        3.76     21.99 o 
   4 -17  10       14.71       24.96     22.76 o 
   5 -17  10      129.73      128.79     42.63 o 
   6 -17  10      147.15      156.21     52.89 o 
  -1 -16  10      252.04      334.19     51.79 o 
   0 -16  10      611.98      676.10     66.49 o 
   1 -16  10      197.08      169.51     32.38 o 
   2 -16  10        8.75       -3.39     19.47 o 
   3 -16  10       17.42       11.84     20.06 o 
   4 -16  10       45.10       87.59     26.58 o 
   5 -16  10      140.41      138.39     29.23 o 
   6 -16  10      578.33      634.48     53.37 o 
   7 -16  10      303.09      406.00     56.06 o 
   8 -16  10      304.48      240.81     48.89 o 
  -3 -15  10      216.47      264.52     48.01 o 
  -2 -15  10      156.66      215.08     43.07 o 
  -1 -15  10       68.04       62.46     65.18 o 
   0 -15  10       45.71       82.94     24.94 o 
   1 -15  10        3.17       -4.94     16.62 o 
   2 -15  10       20.80       34.24     21.32 o 
   3 -15  10      218.02      187.51     31.81 o 
   4 -15  10      176.29      111.87     25.88 o 
   5 -15  10        1.04        9.48     18.72 o 
   6 -15  10      602.30      661.50     52.11 o 
   7 -15  10      367.87      479.92     56.80 o 
   8 -15  10      382.90      413.77     55.39 o 
   9 -15  10      420.42      372.55     54.26 o 
  -5 -14  10      175.28      171.29     36.47 o 
  -4 -14  10      261.60      327.44     50.45 o 
  -3 -14  10      461.58      513.61     58.85 o 
  -2 -14  10      669.08      710.42     63.78 o 
  -1 -14  10      148.03      123.01     27.17 o 
   0 -14  10       39.60       35.94     22.14 o 
   1 -14  10       59.65       57.45     22.27 o 
   2 -14  10        0.19       -6.32     15.83 o 
   3 -14  10        2.93        2.25     14.67 o 
   4 -14  10      243.34      183.70     29.80 o 
   5 -14  10      390.07      343.16     59.08 o 
   6 -14  10      361.58      367.51     48.09 o 
   7 -14  10      687.42      748.10     65.37 o 
   8 -14  10      159.98      139.42     35.87 o 
   9 -14  10      160.50      190.11     39.56 o 
  10 -14  10      384.11      449.44     58.12 o 
  -6 -13  10      161.83      123.15     37.17 o 
  -5 -13  10      195.29      152.59     37.07 o 
  -4 -13  10      220.36      135.52     39.37 o 
  -3 -13  10       86.76       45.66     40.41 o 
  -2 -13  10      347.06      357.50     47.39 o 
  -1 -13  10      478.75      570.83     44.94 o 
   0 -13  10       24.61       22.73     17.11 o 
   1 -13  10       26.88       21.37     16.45 o 
   2 -13  10        9.78      -13.54     13.54 o 
   3 -13  10      270.63      294.69     34.20 o 
   4 -13  10      870.41      813.78     51.48 o 
   5 -13  10      997.82      940.82     68.96 o 
   6 -13  10     1015.98      974.22     71.86 o 
   7 -13  10     1196.67     1115.11     74.03 o 
   8 -13  10      935.91      899.54     68.93 o 
   9 -13  10        4.68       13.37     23.10 o 
  10 -13  10       29.70       51.40     28.38 o 
  11 -13  10       54.44       60.89     25.57 o 
  -7 -12  10      123.85      121.80     35.46 o 
  -6 -12  10      596.61      727.30     63.21 o 
  -5 -12  10      726.89      688.06     59.77 o 
  -4 -12  10      546.59      522.96     57.36 o 
  -3 -12  10      195.04      178.30     27.81 o 
  -2 -12  10      473.58      450.17     43.71 o 
  -1 -12  10     1078.97     1167.62     56.47 o 
   0 -12  10       82.35       68.50     22.10 o 
   1 -12  10       76.64       46.04     18.69 o 
   2 -12  10       56.80       62.31     31.05 o 
   3 -12  10      246.20      217.08     29.54 o 
   4 -12  10       14.30       21.73     15.70 o 
   5 -12  10        0.26      -12.13     12.13 o 
   6 -12  10        1.97        7.54     14.64 o 
   7 -12  10      339.32      327.25     61.20 o 
   8 -12  10      882.26      805.14    122.89 o 
   9 -12  10       34.69        7.25     27.21 o 
  10 -12  10        5.86       -6.16     17.71 o 
  11 -12  10        3.84       -0.02     22.45 o 
  -8 -11  10       63.79       46.16     28.89 o 
  -7 -11  10       30.89       -6.99     34.17 o 
  -6 -11  10       49.45       43.64     27.95 o 
  -5 -11  10       25.13       20.58     20.63 o 
  -4 -11  10      530.22      564.92     51.23 o 
  -3 -11  10     1479.52     1326.23     68.62 o 
  -2 -11  10      443.22      402.61     29.77 o 
  -1 -11  10       17.60       -7.41     13.95 o 
   0 -11  10        0.42       -5.64     12.21 o 
   1 -11  10      934.61      867.51     48.23 o 
   2 -11  10     1253.21     1096.32     52.65 o 
   3 -11  10      698.74      621.70     42.99 o 
   4 -11  10      435.79      398.02     62.26 o 
   5 -11  10      349.12      294.18     32.79 o 
   6 -11  10      893.08      921.37     51.69 o 
   7 -11  10      120.32      197.70     35.54 o 
   8 -11  10      154.41      159.33     27.43 o 
   9 -11  10      126.58      117.02     25.55 o 
  10 -11  10      185.63      176.76     30.78 o 
  11 -11  10      474.96      504.30     47.14 o 
  -9 -10  10      164.00      114.36     38.20 o 
  -8 -10  10      494.92      426.54     55.13 o 
  -7 -10  10      346.35      296.96     44.89 o 
  -6 -10  10      433.16      340.88     84.43 o 
  -5 -10  10      322.14      303.88     41.61 o 
  -4 -10  10       73.91       73.44     24.79 o 
  -3 -10  10      483.31      515.90     45.15 o 
  -2 -10  10      611.43      571.46     35.85 o 
  -1 -10  10      211.38      168.19     20.72 o 
   0 -10  10      575.36      663.93     41.74 o 
   1 -10  10      632.21      634.89     45.25 o 
   2 -10  10      184.21      206.26     27.40 o 
   3 -10  10     1081.10     1051.26     79.71 o 
   4 -10  10     1667.56     1796.74     63.51 o 
   5 -10  10     1582.20     1387.41     56.20 o 
   6 -10  10     2126.64     2035.09     78.59 o 
   7 -10  10      152.29      171.59     26.42 o 
   8 -10  10      529.00      507.18     40.68 o 
   9 -10  10      292.87      255.49     32.65 o 
  10 -10  10      101.92       90.29     25.32 o 
  11 -10  10      479.27      331.84     49.60 o 
  12 -10  10      150.57      139.70     38.75 o 
  -9  -9  10        1.37        0.63     23.80 o 
  -8  -9  10       31.76       35.62     39.18 o 
  -7  -9  10        2.16        5.24     21.75 o 
  -6  -9  10      846.13      790.90    105.53 o 
  -5  -9  10     2046.37     2067.57    154.69 o 
  -4  -9  10      623.83      633.16     49.42 o 
  -3  -9  10       57.68       36.90     14.77 o 
  -2  -9  10       29.77        7.51     13.05 o 
  -1  -9  10      356.07      255.93     22.70 o 
   0  -9  10      458.60      436.30     34.21 o 
   1  -9  10      217.61      215.00     26.07 o 
   2  -9  10      151.65      132.04     23.86 o 
   3  -9  10      107.87      124.30     21.27 o 
   4  -9  10      441.76      611.43     40.31 o 
   5  -9  10       26.63       30.02     15.18 o 
   6  -9  10      134.54      157.50     23.86 o 
   7  -9  10      531.29      548.87     38.90 o 
   8  -9  10      202.45      224.67     33.74 o 
   9  -9  10      269.38      346.82     36.03 o 
  10  -9  10       11.39        2.84     17.97 o 
  11  -9  10      164.92      211.04     40.72 o 
  12  -9  10      110.78       94.70     74.00 o 
 -10  -8  10      268.63      282.56     46.77 o 
  -9  -8  10      115.60      106.58     31.68 o 
  -8  -8  10       67.05       24.69     26.07 o 
  -7  -8  10      413.03      504.87     85.70 o 
  -6  -8  10       34.85       33.85     20.85 o 
  -5  -8  10      473.23      394.96     41.88 o 
  -4  -8  10      965.82     1033.60     87.79 o 
  -3  -8  10     1190.78     1186.94     46.39 o 
  -2  -8  10      528.58      565.52     34.06 o 
  -1  -8  10      892.45      859.32     39.30 o 
   0  -8  10       60.80       83.71     15.05 o 
   1  -8  10     2955.07     2912.37     75.07 o 
   2  -8  10     2767.85     2825.85     74.28 o 
   3  -8  10     3696.73     3606.26     85.73 o 
   4  -8  10     6024.77     5712.95    140.36 o 
   5  -8  10     1188.72     1252.37     42.66 o 
   6  -8  10       66.20       51.76     20.77 o 
   7  -8  10      409.33      405.84     40.21 o 
   8  -8  10       29.11       13.07     16.34 o 
   9  -8  10      295.09      218.38     29.48 o 
  10  -8  10      364.52      440.45     40.78 o 
  11  -8  10       64.13       85.86     43.74 o 
  12  -8  10        6.09       -2.40     29.78 o 
 -11  -7  10        1.81       32.96     24.51 o 
 -10  -7  10       97.43       62.17     28.85 o 
  -9  -7  10      127.54       48.14     25.86 o 
  -8  -7  10      543.25      560.34     53.16 o 
  -7  -7  10      738.32      775.04     56.45 o 
  -6  -7  10      118.91       93.10     24.52 o 
  -5  -7  10      398.66      389.17     40.15 o 
  -4  -7  10     1272.81     1145.50     63.27 o 
  -3  -7  10      756.42      651.53     35.61 o 
  -2  -7  10      257.64      277.15     31.27 o 
  -1  -7  10        1.15        6.27      9.68 o 
   0  -7  10       14.81        4.11      8.89 o 
   1  -7  10      288.67      164.11     19.89 o 
   2  -7  10       78.04       39.21     14.84 o 
   3  -7  10        5.91        8.45     12.37 o 
   4  -7  10     2342.20     2092.18     62.56 o 
   5  -7  10     1276.35     1198.41     40.72 o 
   6  -7  10      948.51     1059.01     46.21 o 
   7  -7  10       47.05       76.76     19.22 o 
   8  -7  10       48.29       62.33     19.78 o 
   9  -7  10      692.08      611.11     48.56 o 
  10  -7  10      703.90      756.33     96.74 o 
  11  -7  10      329.72      433.67     56.40 o 
  12  -7  10        7.96       31.97     42.27 o 
 -11  -6  10       33.11       11.49     21.56 o 
 -10  -6  10       43.95       24.24     21.99 o 
  -9  -6  10      119.14      154.92     31.91 o 
  -8  -6  10      240.33      284.17     40.37 o 
  -7  -6  10       49.36       -0.46     16.76 o 
  -6  -6  10     1091.57     1158.73     96.78 o 
  -5  -6  10      529.62      542.49     47.14 o 
  -4  -6  10      525.33      614.76     48.16 o 
  -3  -6  10      719.96      843.05     37.80 o 
  -2  -6  10      109.06      108.26     19.10 o 
  -1  -6  10     1983.41     2060.63     48.45 o 
   0  -6  10     2340.26     2395.02     72.44 o 
   1  -6  10     1182.20     1207.86     39.47 o 
   2  -6  10     3569.77     3696.83     65.40 o 
   3  -6  10     2820.07     2703.83     68.72 o 
   4  -6  10       51.87       38.36     16.14 o 
   5  -6  10      113.61      162.97     21.59 o 
   6  -6  10       30.47       22.09     14.12 o 
   7  -6  10      118.42      139.39     23.77 o 
   8  -6  10       65.82      143.72     24.46 o 
   9  -6  10       63.74       93.78     22.97 o 
  10  -6  10       35.50        8.65     23.67 o 
  11  -6  10      247.25      248.31     64.57 o 
  12  -6  10       91.94       99.08     53.66 o 
 -12  -5  10      208.13      248.88     64.46 o 
 -11  -5  10      404.23      346.95     58.08 o 
 -10  -5  10      391.38      450.34     51.81 o 
  -9  -5  10      906.54      803.10     98.67 o 
  -8  -5  10      115.44      102.52     27.38 o 
  -7  -5  10      597.59      603.12     48.60 o 
  -6  -5  10     2818.80     2728.37    129.99 o 
  -5  -5  10     1885.13     1992.86     57.09 o 
  -4  -5  10      258.62      271.81     24.54 o 
  -3  -5  10       99.56      115.79     17.38 o 
  -2  -5  10      503.44      514.81     30.25 o 
  -1  -5  10      205.05      173.44     20.12 o 
   0  -5  10     1781.11     2088.30     61.04 o 
   1  -5  10     2841.90     2841.25     56.01 o 
   2  -5  10     5152.05     5053.79     78.01 o 
   3  -5  10     7547.80     7518.01    100.89 o 
   4  -5  10     2142.76     2105.32     49.58 o 
   5  -5  10       26.94        5.40     14.13 o 
   6  -5  10      336.63      420.23     31.64 o 
   7  -5  10     1741.49     1848.19     77.92 o 
   8  -5  10      804.44     1121.64     50.78 o 
   9  -5  10      442.34      480.50     70.53 o 
  10  -5  10       45.18       53.38     38.70 o 
  11  -5  10       14.49       15.30     41.10 o 
 -12  -4  10       18.20       35.68     83.40 o 
 -11  -4  10       10.94        5.38     21.19 o 
 -10  -4  10       28.80       45.86     23.78 o 
  -9  -4  10       62.89      103.40     27.16 o 
  -8  -4  10     1022.78     1014.77     61.49 o 
  -7  -4  10      188.95      204.59     37.53 o 
  -6  -4  10        1.43       12.08     15.53 o 
  -5  -4  10      669.06      641.46     33.99 o 
  -4  -4  10      916.26     1026.73     72.74 o 
  -3  -4  10     1583.64     1683.93     62.94 o 
  -2  -4  10        6.40        4.35      9.66 o 
  -1  -4  10      469.22      411.07     26.92 o 
   0  -4  10     2111.37     2015.42     45.89 o 
   1  -4  10        9.93       12.91     11.57 o 
   2  -4  10      659.46      689.81     23.99 o 
   3  -4  10       26.09       60.72     10.62 o 
   4  -4  10      165.69      173.40     18.47 o 
   5  -4  10      183.86      238.37     43.02 o 
   6  -4  10      263.89      314.92     46.96 o 
   7  -4  10       30.22       19.80     15.88 o 
   8  -4  10      226.60      221.78     46.49 o 
   9  -4  10     1447.97     1322.73    107.65 o 
  10  -4  10      388.19      477.14     77.74 o 
  11  -4  10      157.53      180.25     56.26 o 
 -13  -3  10      488.49      636.80     64.35 o 
 -12  -3  10      284.20      303.10     45.26 o 
 -11  -3  10      235.56      165.48     34.45 o 
 -10  -3  10      143.37      178.90     44.84 o 
  -9  -3  10      143.53       78.90     24.66 o 
  -8  -3  10     2637.61     2690.55     92.38 o 
  -7  -3  10     1936.00     1866.12     72.89 o 
  -6  -3  10     1294.21     1299.46     45.72 o 
  -5  -3  10      535.20      630.13     33.48 o 
  -4  -3  10     1200.55     1307.94     44.07 o 
  -3  -3  10       10.31       17.63     14.39 o 
  -2  -3  10      457.93      500.97     29.16 o 
  -1  -3  10      958.88     1070.36     38.58 o 
   0  -3  10     1871.13     2005.80     44.86 o 
   1  -3  10     6269.33     6718.06     78.33 o 
   2  -3  10     4484.70     4677.32     63.77 o 
   3  -3  10      130.07      116.07     12.91 o 
   4  -3  10      543.24      618.29     27.81 o 
   5  -3  10      869.76      942.43     40.93 o 
   6  -3  10     1366.72     1514.80     66.88 o 
   7  -3  10      630.54      669.66     50.33 o 
   8  -3  10        3.78      -20.24     25.52 o 
   9  -3  10      184.88      257.78     59.42 o 
  10  -3  10       15.34       50.77     38.84 o 
  11  -3  10       58.59      122.41     51.19 o 
 -13  -2  10      221.73      286.58     48.13 o 
 -12  -2  10       13.80       37.50     37.77 o 
 -11  -2  10      108.35      114.78     30.98 o 
 -10  -2  10      751.43      787.85     57.81 o 
  -9  -2  10      378.27      420.23     43.69 o 
  -8  -2  10      143.75      116.98     26.06 o 
  -7  -2  10     1553.87     1735.20     69.56 o 
  -6  -2  10     3625.63     3924.39     80.93 o 
  -5  -2  10     4639.55     4817.83     89.52 o 
  -4  -2  10     1670.87     1912.81     52.83 o 
  -3  -2  10      672.05      577.93     30.73 o 
  -2  -2  10     6644.80     6968.49    126.62 o 
  -1  -2  10     1201.47     1391.58     43.98 o 
   0  -2  10       34.04       81.86     14.41 o 
   1  -2  10      668.71      823.95     38.29 o 
   2  -2  10     1404.95     1390.71     32.62 o 
   3  -2  10     1652.12     1746.65     43.19 o 
   4  -2  10      548.70      628.96     33.81 o 
   5  -2  10       25.83       12.34     13.01 o 
   6  -2  10      661.55      828.48     52.71 o 
   7  -2  10     2607.92     2737.20    165.12 o 
   8  -2  10      981.25     1097.81     96.68 o 
   9  -2  10        2.45       11.73     33.21 o 
  10  -2  10      157.60      148.00     54.55 o 
  11  -2  10       40.49        4.94     40.34 o 
 -13  -1  10       25.43        1.27     22.15 o 
 -12  -1  10      141.96      112.60     33.00 o 
 -11  -1  10       77.62       65.31     51.56 o 
 -10  -1  10      102.02      114.09     28.37 o 
  -9  -1  10      181.05      145.63     34.79 o 
  -8  -1  10      436.20      426.83     41.44 o 
  -7  -1  10       20.19       30.60     12.57 o 
  -6  -1  10      848.17      820.07     37.71 o 
  -5  -1  10       39.00       28.64     11.93 o 
  -4  -1  10     1748.93     1750.37     97.46 o 
  -3  -1  10     2535.16     2348.97     58.46 o 
  -2  -1  10     1017.50      988.51     36.93 o 
  -1  -1  10     3976.98     3866.85     91.06 o 
   0  -1  10      884.16      924.17     34.77 o 
   1  -1  10      241.84      238.72     15.66 o 
   2  -1  10     1397.19     1611.00     40.47 o 
   3  -1  10      423.89      494.85     37.42 o 
   4  -1  10        9.77       13.98     12.89 o 
   5  -1  10      271.71      294.08     28.25 o 
   6  -1  10       32.99       83.82     28.16 o 
   7  -1  10      303.15      349.24     60.86 o 
   8  -1  10      101.37       95.65     42.47 o 
   9  -1  10      308.38      209.41     59.14 o 
  10  -1  10      855.90      830.70     98.32 o 
 -14   0  10      169.03      225.63     42.74 o 
 -13   0  10      422.56      420.45     57.46 o 
 -12   0  10     1145.16     1108.13     71.65 o 
 -11   0  10      596.45      720.28     57.56 o 
 -10   0  10      274.74      241.94     35.99 o 
  -9   0  10     1450.35     1464.42     68.21 o 
  -8   0  10     3720.19     3755.33    144.60 o 
  -7   0  10     1705.73     1770.37     53.97 o 
  -6   0  10     2804.06     2833.51     97.15 o 
  -5   0  10        8.75        1.17     10.00 o 
  -4   0  10     3228.36     3443.36    104.65 o 
  -3   0  10     1269.78     1374.33     43.69 o 
  -2   0  10      598.90      709.12     32.25 o 
  -1   0  10     3514.98     3944.32     79.76 o 
   0   0  10     2582.08     2624.70     43.38 o 
   1   0  10     2517.13     2499.87     93.90 o 
   2   0  10      718.21      742.41     35.74 o 
   3   0  10       85.64       79.99     17.38 o 
   4   0  10       71.49       81.52     17.65 o 
   5   0  10     2122.10     2151.52     64.52 o 
   6   0  10      481.35      575.09     45.37 o 
   7   0  10       30.70       64.68     32.35 o 
   8   0  10      231.29      267.39     58.80 o 
   9   0  10      104.18      123.92     48.58 o 
  10   0  10       56.76       56.26     47.96 o 
 -14   1  10       33.31       20.52     25.80 o 
 -13   1  10       33.17       59.01     25.93 o 
 -12   1  10       40.19        3.50     20.47 o 
 -11   1  10        4.25       23.83     20.01 o 
 -10   1  10      223.55      195.24     32.78 o 
  -9   1  10      359.85      399.66     40.75 o 
  -8   1  10      232.43      297.25     27.82 o 
  -7   1  10      129.98      146.61     21.29 o 
  -6   1  10     3487.27     3485.16    103.03 o 
  -5   1  10     1933.29     1919.76     54.63 o 
  -4   1  10       26.24       32.95     12.28 o 
  -3   1  10       52.00       91.82     13.73 o 
  -2   1  10      499.32      537.28     23.66 o 
  -1   1  10     1011.34     1050.26     39.15 o 
   0   1  10      896.61     1087.77     40.65 o 
   1   1  10      632.78      736.12     35.80 o 
   2   1  10       30.49       -0.38     11.83 o 
   3   1  10      981.08      875.33     45.56 o 
   4   1  10      855.37      723.05     41.77 o 
   5   1  10       45.98       91.60     20.09 o 
   6   1  10      212.19      174.75     33.79 o 
   7   1  10      545.18      579.24     52.94 o 
   8   1  10      775.66      762.98     88.31 o 
   9   1  10      678.77      797.77     95.92 o 
 -14   2  10      259.46      215.88     55.95 o 
 -13   2  10      460.64      398.49     49.66 o 
 -12   2  10       16.14       -3.25     18.93 o 
 -11   2  10      226.80      239.10     58.01 o 
 -10   2  10      270.34      291.81     37.58 o 
  -9   2  10      161.70      180.93     30.66 o 
  -8   2  10      591.32      546.28     60.47 o 
  -7   2  10       11.78      -12.11     12.11 o 
  -6   2  10     1503.17     1577.71     59.14 o 
  -5   2  10      850.54      865.90     37.09 o 
  -4   2  10       21.70       39.76     14.45 o 
  -3   2  10      448.92      396.94     18.76 o 
  -2   2  10     4369.68     3861.16     64.91 o 
  -1   2  10     1474.62     1233.67     86.08 o 
   0   2  10      451.56      325.34     33.89 o 
   1   2  10        8.12        3.79     11.55 o 
   2   2  10     1181.24     1300.95     48.34 o 
   3   2  10     3136.72     2861.57     73.99 o 
   4   2  10      816.37      693.12     40.14 o 
   5   2  10      184.95      224.68     27.95 o 
   6   2  10     1126.51     1100.56     66.78 o 
   7   2  10      648.42      705.61     58.26 o 
   8   2  10      605.31      556.52    151.67 o 
   9   2  10      465.41      428.76     81.38 o 
 -14   3  10       42.10       31.58     25.01 o 
 -13   3  10      106.33      100.32     30.14 o 
 -12   3  10        0.31       -3.53     17.73 o 
 -11   3  10       86.19       85.06     25.00 o 
 -10   3  10      246.68      265.45     35.98 o 
  -9   3  10     1667.72     1687.09     68.05 o 
  -8   3  10     8305.21     8402.42    135.07 o 
  -7   3  10     4532.62     4544.47    116.33 o 
  -6   3  10      135.41       80.24     16.83 o 
  -5   3  10      248.61      250.41     16.65 o 
  -4   3  10     1485.44     1513.45     40.19 o 
  -3   3  10      456.61      513.49     34.20 o 
  -2   3  10      637.71      660.18     28.75 o 
  -1   3  10        6.02       -1.45      9.34 o 
   0   3  10        1.02       -3.41     17.25 o 
   1   3  10       44.22       35.65     15.77 o 
   2   3  10        4.75       -2.88     15.91 o 
   3   3  10       32.43       34.05     16.39 o 
   4   3  10      629.96      549.76     38.71 o 
   5   3  10      834.31      883.56     60.95 o 
   6   3  10      118.60      106.57     31.17 o 
   7   3  10      253.20      263.07     43.47 o 
   8   3  10       44.65       77.22     31.53 o 
 -14   4  10        1.22        6.99     24.12 o 
 -13   4  10      135.54      166.95     36.58 o 
 -12   4  10      112.79       84.64     27.86 o 
 -11   4  10        6.69       -6.31     17.13 o 
 -10   4  10       22.14       -6.43     16.09 o 
  -9   4  10      142.66      203.63     25.63 o 
  -8   4  10     1673.47     1674.75     55.32 o 
  -7   4  10      828.14      768.01     38.32 o 
  -6   4  10      305.40      234.00     42.58 o 
  -5   4  10      412.98      368.74     28.39 o 
  -4   4  10      629.97      512.78     26.87 o 
  -3   4  10      873.00      758.39     31.21 o 
  -2   4  10      691.37      793.27     33.14 o 
  -1   4  10     1103.99     1028.55     37.22 o 
   0   4  10     2207.37     2179.13     63.93 o 
   1   4  10     1506.71     1569.98     55.37 o 
   2   4  10      227.05      147.01     23.28 o 
   3   4  10        0.29        7.24     14.88 o 
   4   4  10      858.75      820.59     46.98 o 
   5   4  10      428.41      402.56     48.37 o 
   6   4  10      181.49      132.37     34.75 o 
   7   4  10      861.89      808.17    109.20 o 
   8   4  10      439.60      339.35     50.40 o 
 -14   5  10       69.97       90.30     32.20 o 
 -13   5  10       14.29       30.77     31.49 o 
 -12   5  10      145.22      154.18     46.25 o 
 -11   5  10      946.71      978.23    108.86 o 
 -10   5  10     2227.43     2070.54     78.27 o 
  -9   5  10     2817.58     2511.37     70.25 o 
  -8   5  10      149.61      139.45     21.50 o 
  -7   5  10      946.36      940.88     43.95 o 
  -6   5  10     1647.33     1603.55     54.14 o 
  -5   5  10     1016.79      928.54     35.72 o 
  -4   5  10       53.58       33.78     12.99 o 
  -3   5  10       20.68       15.22     13.20 o 
  -2   5  10        9.70        0.03     10.80 o 
  -1   5  10       43.37       41.98     13.77 o 
   0   5  10      180.00      158.27     23.58 o 
   1   5  10        3.08       -1.83     14.03 o 
   2   5  10     1517.18     1524.42     57.78 o 
   3   5  10     1265.09     1239.92     71.67 o 
   4   5  10        4.16       -0.33     21.79 o 
   5   5  10      139.69       77.88     29.86 o 
   6   5  10      382.92      356.03     62.82 o 
   7   5  10      391.50      376.67     52.93 o 
 -14   6  10       39.12       33.35     37.26 o 
 -13   6  10       60.58       86.13     34.51 o 
 -12   6  10      107.96      137.35     40.79 o 
 -11   6  10      347.02      301.16     39.70 o 
 -10   6  10      694.92      731.99     49.88 o 
  -9   6  10     2350.19     2293.00     67.28 o 
  -8   6  10      797.74      849.60     44.26 o 
  -7   6  10      162.80      157.40     23.61 o 
  -6   6  10      357.27      352.07     30.38 o 
  -5   6  10      135.44      113.38     18.58 o 
  -4   6  10      177.03      186.21     20.49 o 
  -3   6  10      946.46      973.78     40.85 o 
  -2   6  10      881.64      801.21     36.65 o 
  -1   6  10      282.16      282.74     27.62 o 
   0   6  10      912.57      905.41     46.71 o 
   1   6  10        4.96       26.35     17.20 o 
   2   6  10      369.29      346.95     35.51 o 
   3   6  10       66.08       57.45     21.53 o 
   4   6  10       95.64       68.83     29.59 o 
   5   6  10      250.91      367.98     49.35 o 
   6   6  10      201.33      224.58     45.61 o 
 -14   7  10        1.62       35.06     36.37 o 
 -13   7  10        0.85      -15.03     21.69 o 
 -12   7  10      197.08      118.02     31.09 o 
 -11   7  10      200.36      196.40     28.56 o 
 -10   7  10        6.59      -10.05     18.63 o 
  -9   7  10     1200.18     1152.78     65.13 o 
  -8   7  10     1361.85     1379.69     71.40 o 
  -7   7  10      784.06      750.59     42.65 o 
  -6   7  10      805.12      809.01     44.14 o 
  -5   7  10      361.55      382.42     27.83 o 
  -4   7  10      206.26      190.91     21.85 o 
  -3   7  10       48.47       40.02     14.43 o 
  -2   7  10       42.37       48.61     17.59 o 
  -1   7  10       46.41       44.62     14.55 o 
   0   7  10     2311.11     2212.27     86.42 o 
   1   7  10     2248.71     2343.40     75.43 o 
   2   7  10       41.46       36.21     21.51 o 
   3   7  10      320.45      344.27     75.30 o 
   4   7  10     1191.96     1130.86     75.11 o 
   5   7  10      858.01      839.34     71.48 o 
 -13   8  10       53.38       44.19     35.27 o 
 -12   8  10      187.61      112.94     47.82 o 
 -11   8  10     1047.78      884.64    111.94 o 
 -10   8  10     1162.05     1263.87     69.78 o 
  -9   8  10      240.51      284.52     33.07 o 
  -8   8  10        0.38      -12.98     14.79 o 
  -7   8  10       63.61       98.72     24.46 o 
  -6   8  10      785.21      727.94     37.19 o 
  -5   8  10     1309.39     1317.23     56.70 o 
  -4   8  10      318.40      271.22     26.06 o 
  -3   8  10       80.29      102.76     19.36 o 
  -2   8  10       78.53       59.63     17.24 o 
  -1   8  10       31.62       14.81     14.06 o 
   0   8  10      362.00      323.02     34.84 o 
   1   8  10      214.53      160.34     31.31 o 
   2   8  10       31.32       40.93     23.36 o 
   3   8  10       64.32       50.39     27.92 o 
   4   8  10       61.68      104.50     87.38 o 
   5   8  10       19.58       62.13     63.36 o 
 -12   9  10      114.49      127.35     51.19 o 
 -11   9  10     1181.66     1251.29     73.15 o 
 -10   9  10     1018.70     1047.35     60.44 o 
  -9   9  10      510.38      532.95     41.97 o 
  -8   9  10      241.13      293.07     33.05 o 
  -7   9  10      600.30      679.70     44.96 o 
  -6   9  10      199.35      213.42     25.32 o 
  -5   9  10        4.78       -8.66     14.57 o 
  -4   9  10       24.43       13.17     14.67 o 
  -3   9  10       71.34       86.04     18.58 o 
  -2   9  10      612.78      664.14     39.08 o 
  -1   9  10     1055.60     1114.24     48.63 o 
   0   9  10       59.62       54.39     24.66 o 
   1   9  10      504.53      557.00     62.21 o 
   2   9  10      513.54      567.23     59.42 o 
   3   9  10      544.36      505.56     59.69 o 
 -12  10  10      528.68      641.05     84.87 o 
 -11  10  10       24.13       34.63     28.38 o 
 -10  10  10       48.63       48.29     20.37 o 
  -9  10  10      145.36      176.73     34.14 o 
  -8  10  10      293.80      357.12     37.20 o 
  -7  10  10      421.57      483.24     34.80 o 
  -6  10  10       32.59       44.26     17.32 o 
  -5  10  10      352.07      331.63     30.20 o 
  -4  10  10      300.87      223.82     26.30 o 
  -3  10  10       96.36       60.10     19.22 o 
  -2  10  10      276.48      236.52     27.79 o 
  -1  10  10      681.99      620.87     40.11 o 
   0  10  10      290.98      290.74     56.01 o 
   1  10  10      100.40      123.72     45.07 o 
   2  10  10       40.04       57.94     58.63 o 
 -12  11  10      948.58      860.14     96.26 o 
 -11  11  10      293.70      320.80     57.19 o 
 -10  11  10       77.31       82.61     26.36 o 
  -9  11  10      309.49      363.91     54.34 o 
  -8  11  10       87.53       79.06     25.37 o 
  -7  11  10        3.06        9.93     15.43 o 
  -6  11  10       64.18       70.60     19.70 o 
  -5  11  10        2.33        4.47     14.45 o 
  -4  11  10       57.01      100.39     28.38 o 
  -3  11  10      120.38      131.98     23.33 o 
  -2  11  10       19.80        8.22     16.71 o 
  -1  11  10      432.94      473.14     42.64 o 
   0  11  10      230.51      304.95     38.53 o 
   1  11  10      216.80      168.33     40.72 o 
 -11  12  10      430.42      564.68     61.98 o 
 -10  12  10      682.06      789.08    101.24 o 
  -9  12  10      624.40      594.22     48.96 o 
  -8  12  10       53.24       81.21     22.05 o 
  -7  12  10       61.90       76.79     22.28 o 
  -6  12  10      244.67      248.54     29.90 o 
  -5  12  10        6.83       10.44     17.50 o 
  -4  12  10       28.04       -0.19     17.88 o 
  -3  12  10      233.61      299.21     33.62 o 
  -2  12  10      379.05      424.01     38.79 o 
  -1  12  10      259.25      224.85     31.36 o 
  -9  13  10      125.62      109.12     36.79 o 
  -8  13  10      269.64      399.27     37.59 o 
  -7  13  10        2.02       18.16     19.28 o 
  -6  13  10      129.34       82.55     23.02 o 
  -5  13  10       12.04       49.05     20.93 o 
  -4  13  10      121.82      140.69     27.29 o 
  -3  13  10      455.00      426.21     39.75 o 
   3 -17  11       14.76        7.40     21.82 o 
   4 -17  11       10.83        3.95     20.97 o 
  -1 -16  11      223.47      249.93     66.97 o 
   0 -16  11      197.94      173.50     33.78 o 
   1 -16  11        0.18        1.49     19.96 o 
   2 -16  11        0.42       -9.78     19.51 o 
   3 -16  11       27.18       59.81     28.85 o 
   4 -16  11       77.97       51.43     23.56 o 
   5 -16  11      315.54      314.32     92.52 o 
   6 -16  11      389.54      387.78     65.89 o 
   7 -16  11      419.04      385.87     55.74 o 
  -3 -15  11      100.27       70.88     57.12 o 
  -2 -15  11        8.19       12.95     25.89 o 
  -1 -15  11      309.44      379.02    125.29 o 
   0 -15  11      992.01     1057.41     62.11 o 
   1 -15  11      433.24      563.18     49.12 o 
   2 -15  11      175.19      205.91     33.30 o 
   3 -15  11        5.89       14.52     18.17 o 
   4 -15  11      109.23      107.18     26.15 o 
   5 -15  11      698.05      717.52     55.56 o 
   6 -15  11      781.81      816.52     61.35 o 
   7 -15  11      423.07      347.76     85.01 o 
   8 -15  11      514.28      417.27     55.83 o 
  -4 -14  11       64.78       31.66     27.51 o 
  -3 -14  11       24.46       13.98     24.91 o 
  -2 -14  11       10.52       16.06     24.60 o 
  -1 -14  11      264.18      318.86     37.86 o 
   0 -14  11       58.19       91.45     26.05 o 
   1 -14  11        0.29      -15.20     15.20 o 
   2 -14  11        0.22       -2.27     16.84 o 
   3 -14  11      177.48      164.36     29.29 o 
   4 -14  11      464.26      418.19     42.64 o 
   5 -14  11       67.04       70.16     24.06 o 
   6 -14  11       10.71       -5.75     15.69 o 
   7 -14  11        9.87       -1.98     22.24 o 
   8 -14  11      306.68      239.36     42.57 o 
   9 -14  11      188.29      149.45     38.58 o 
  -5 -13  11       41.63       41.29     27.97 o 
  -4 -13  11       22.85       35.78     29.06 o 
  -3 -13  11      290.15      293.42    116.09 o 
  -2 -13  11     1389.30     1299.19     79.30 o 
  -1 -13  11      400.25      418.07     40.79 o 
   0 -13  11      272.60      222.78     30.61 o 
   1 -13  11       18.70       -8.11     15.42 o 
   2 -13  11      124.27       88.52     23.77 o 
   3 -13  11      728.46      707.06     50.67 o 
   4 -13  11     1085.01      996.16     57.85 o 
   5 -13  11      341.85      275.45     34.67 o 
   6 -13  11      917.62      843.10     67.67 o 
   7 -13  11     1504.10     1699.94     87.26 o 
   8 -13  11      444.23      309.68     65.49 o 
   9 -13  11        7.02      -21.20     21.59 o 
  10 -13  11      109.13       52.39     30.74 o 
  -7 -12  11      231.80      317.10     49.98 o 
  -6 -12  11       41.19       16.80     26.62 o 
  -5 -12  11        1.03        4.34     21.08 o 
  -4 -12  11        9.21        2.67     20.17 o 
  -3 -12  11      190.16      242.16     41.79 o 
  -2 -12  11      827.77      729.52     60.60 o 
  -1 -12  11      419.65      429.15     39.93 o 
   0 -12  11      157.74      109.29     34.78 o 
   1 -12  11      602.46      657.31     48.76 o 
   2 -12  11       34.50        4.78     16.16 o 
   3 -12  11       68.52       84.45     22.31 o 
   4 -12  11      881.68      936.74     54.66 o 
   5 -12  11      184.72      194.20     29.04 o 
   6 -12  11      762.02      712.95     49.96 o 
   7 -12  11      918.07      952.92     69.52 o 
   8 -12  11      260.83      254.02     99.90 o 
   9 -12  11        3.50      -15.93     20.40 o 
  10 -12  11        0.71      -15.78     23.48 o 
  -8 -11  11       16.61      -12.79     24.41 o 
  -7 -11  11       59.95       68.49     30.79 o 
  -6 -11  11       88.11       66.52     26.18 o 
  -5 -11  11      126.39      121.18     32.96 o 
  -4 -11  11     1438.73     1348.60    142.17 o 
  -3 -11  11      405.92      371.43     35.49 o 
  -2 -11  11        2.37        7.24     14.20 o 
  -1 -11  11      158.16      178.63     27.10 o 
   0 -11  11       73.25       70.16     21.18 o 
   1 -11  11     1264.79     1203.07     56.28 o 
   2 -11  11       40.11       23.25     16.03 o 
   3 -11  11       16.62        8.54     13.87 o 
   4 -11  11        3.03       12.73     15.36 o 
   5 -11  11      814.64      763.13     48.66 o 
   6 -11  11      389.94      463.41     58.75 o 
   7 -11  11        5.46        8.98     20.88 o 
   8 -11  11      413.00      335.43     47.53 o 
   9 -11  11      111.88       50.85     27.49 o 
  10 -11  11      326.03      354.08     50.32 o 
  11 -11  11       12.99       15.84     22.41 o 
  -8 -10  11       72.39       33.66     27.14 o 
  -7 -10  11      171.69      146.65     34.25 o 
  -6 -10  11      364.52      328.36     71.19 o 
  -5 -10  11        9.97        6.58     19.72 o 
  -4 -10  11      541.45      543.30     84.09 o 
  -3 -10  11      933.76      792.42     44.00 o 
  -2 -10  11      904.21      939.57     40.65 o 
  -1 -10  11      582.34      530.05     39.83 o 
   0 -10  11      245.37      231.03     65.60 o 
   1 -10  11      924.91      825.53     63.81 o 
   2 -10  11      737.87      778.44     46.44 o 
   3 -10  11     1579.05     1584.57     83.14 o 
   4 -10  11     1350.66     1179.31     62.91 o 
   5 -10  11     1195.02     1148.00     70.19 o 
   6 -10  11      899.53      949.33     52.41 o 
   7 -10  11       15.65       14.96     45.11 o 
   8 -10  11       76.41       69.03     28.84 o 
   9 -10  11        0.52       -1.07     22.89 o 
  10 -10  11      195.82      157.76     32.56 o 
  11 -10  11       79.22       93.88     33.15 o 
  -9  -9  11        2.13        6.32     23.59 o 
  -8  -9  11        0.32      -12.26     22.17 o 
  -7  -9  11      248.12      189.77     36.67 o 
  -6  -9  11      775.39      740.62     59.14 o 
  -5  -9  11        3.57       -8.04     16.05 o 
  -4  -9  11      527.47      500.32     46.64 o 
  -3  -9  11     1731.17     1599.36     73.94 o 
  -2  -9  11     1184.20     1071.88     40.97 o 
  -1  -9  11      951.01      902.30     38.04 o 
   0  -9  11      270.26      205.39     26.30 o 
   1  -9  11       40.70       31.38     15.45 o 
   2  -9  11        2.09      -11.26     11.26 o 
   3  -9  11      266.45      307.08     32.95 o 
   4  -9  11        8.24        9.92     15.00 o 
   5  -9  11       84.38       64.76     18.86 o 
   6  -9  11     1475.48     1558.93    102.78 o 
   7  -9  11       78.17      118.23     28.74 o 
   8  -9  11        6.15       11.58     17.08 o 
   9  -9  11       14.31      -16.53     16.53 o 
  10  -9  11      374.15      308.72     41.15 o 
  11  -9  11      633.18      632.55    156.71 o 
 -10  -8  11       95.51       70.44     36.33 o 
  -9  -8  11       57.52       39.71     25.04 o 
  -8  -8  11      179.40      118.59     48.30 o 
  -7  -8  11      546.23      588.68     54.77 o 
  -6  -8  11       36.21       12.50     20.31 o 
  -5  -8  11      279.72      426.14    101.27 o 
  -4  -8  11     1074.54     1136.56     49.13 o 
  -3  -8  11      958.46      942.08     44.36 o 
  -2  -8  11      311.66      332.67     29.39 o 
  -1  -8  11     1197.21     1200.68     40.39 o 
   0  -8  11     3006.91     2845.50     75.74 o 
   1  -8  11     4530.16     4336.51     95.61 o 
   2  -8  11       85.27       65.69     18.08 o 
   3  -8  11     1018.65     1175.39     49.77 o 
   4  -8  11      274.05      245.67     28.18 o 
   5  -8  11       63.26       47.87     16.48 o 
   6  -8  11       37.77       11.12     18.40 o 
   7  -8  11        0.59       -5.84     14.87 o 
   8  -8  11      211.73      158.26     28.26 o 
   9  -8  11      198.32      208.96     30.43 o 
  10  -8  11        7.82       -0.17     25.30 o 
  11  -8  11      299.23      247.25     73.83 o 
 -10  -7  11      222.05      218.78     50.05 o 
  -9  -7  11      203.66      174.97     36.11 o 
  -8  -7  11      357.60      247.83     39.63 o 
  -7  -7  11       26.36       24.51     21.00 o 
  -6  -7  11     1101.96     1107.38     64.53 o 
  -5  -7  11     1700.02     1566.84     70.14 o 
  -4  -7  11     2989.59     2765.10    125.38 o 
  -3  -7  11     3087.96     3052.02     74.88 o 
  -2  -7  11     2323.91     2422.11     93.70 o 
  -1  -7  11      672.74      839.82     34.71 o 
   0  -7  11        6.16       -3.48      9.59 o 
   1  -7  11      103.54       88.98     31.45 o 
   2  -7  11       76.21      111.57     34.01 o 
   3  -7  11     1745.10     1838.37     60.27 o 
   4  -7  11      989.53     1025.75     46.14 o 
   5  -7  11      207.05      245.54     28.47 o 
   6  -7  11        1.25       13.46     14.02 o 
   7  -7  11      166.07      163.14     38.73 o 
   8  -7  11      386.63      401.18     36.75 o 
   9  -7  11      599.64      655.24     45.86 o 
  10  -7  11      431.78      425.37     53.93 o 
  11  -7  11       25.57       65.39     45.35 o 
 -11  -6  11       22.01       30.66     25.93 o 
 -10  -6  11        0.33       19.54     23.04 o 
  -9  -6  11      216.13      248.60     40.17 o 
  -8  -6  11      228.30      229.61     43.54 o 
  -7  -6  11        3.01        8.97     18.57 o 
  -6  -6  11       55.94       54.48     22.18 o 
  -5  -6  11        8.24        9.62     17.45 o 
  -4  -6  11      120.44       71.10     16.91 o 
  -3  -6  11     2793.37     2920.25     72.12 o 
  -2  -6  11     4387.25     4243.89    149.92 o 
  -1  -6  11     3819.04     3807.50     70.71 o 
   0  -6  11      234.55      247.76     21.15 o 
   1  -6  11      141.94      111.58     15.58 o 
   2  -6  11      347.62      373.93     34.51 o 
   3  -6  11      220.09      284.48     30.81 o 
   4  -6  11       38.40       29.89     13.96 o 
   5  -6  11       27.70       52.95     19.98 o 
   6  -6  11      791.95      813.73     43.25 o 
   7  -6  11      836.42      981.71     69.75 o 
   8  -6  11      375.10      478.62     38.72 o 
   9  -6  11      148.34      118.07     31.94 o 
  10  -6  11     1015.02     1304.96    114.45 o 
  11  -6  11      683.72      836.95    100.04 o 
 -12  -5  11      423.82      574.28     63.43 o 
 -11  -5  11      114.66       61.00     28.23 o 
 -10  -5  11       61.56       84.17     29.74 o 
  -9  -5  11      118.33      108.57     41.34 o 
  -8  -5  11       83.71       45.90     22.12 o 
  -7  -5  11      610.99      643.66     51.14 o 
  -6  -5  11     1015.56      902.78     56.13 o 
  -5  -5  11     1078.32     1093.90     44.60 o 
  -4  -5  11     2005.36     2154.76    109.95 o 
  -3  -5  11     1521.69     1757.11     74.33 o 
  -2  -5  11      340.88      400.07     29.03 o 
  -1  -5  11        3.94       -3.97      8.99 o
[truncated: 127,553 more chars]
